# Supplementary material for: A bed nucleus of stria terminalis microcircuit regulating inflammation-associated modulation of feeding
Source: Nat Commun. 2019 Jun 24;10:2769. doi: 10.1038/s41467-019-10715-x (PMC6591327; doi:10.1038/s41467-019-10715-x)
Supplement: Supplementary file 4 — Source Data [file 41467_2019_10715_MOESM4_ESM.zip]

Archive with 2 entries (2 files):
- Source Data - Main Figures.xlsx
- Source Data - Supplementary Figures.xlsx
