# Supplementary material for: A bed nucleus of stria terminalis microcircuit regulating inflammation-associated modulation of feeding
Source: Nat Commun. 2019 Jun 24;10:2769. doi: 10.1038/s41467-019-10715-x (PMC6591327; doi:10.1038/s41467-019-10715-x)
Supplement: Supplementary file 4 — Source Data [file 41467_2019_10715_MOESM4_ESM.zip › Source Data - Main Figures.xlsx]

## Sheet: Fig 1b,c,d
															Averaged per animal
slice ID	Mice ID	Left/Right side	rostral-caudal (1~some brain start from 2 or 3)	group	total fos+ cells	number of PKCD-fos+ cells	number of PKCD+fos+ cells	Total number of PKCD+		PKCd/Fos	Fos/PKCd		Mice ID	group	total fos+ cells	in PKCD-fos+ cells	in PKCD+fos+ cells	Total number of PKCD+		PKCd/Fos	Fos/PKCd
615-1-l	615	l	1	il1b	11	1	10	55		90.9091	18.1818		615	il1b	14.125	2.625	11.5	67.375		81.3305	17.1895
615-1-r	615	r	1	il1b	15	2	13	65		86.6667	20		615	il1b
615-2-l	615	l	2	il1b	10	2	8	72		80	11.1111		615	il1b
615-2-r	615	r	2	il1b	15	3	12	67		80	17.9104		615	il1b
615-3-l	615	l	3	il1b	16	3	13	74		81.25	17.5676		615	il1b
615-3-r	615	r	3	il1b	22	4	18	82		81.8182	21.9512		615	il1b
615-4-l	615	l	4	il1b	8	2	6	70		75	8.57143		615	il1b
615-4-r	615	r	4	il1b	16	4	12	54		75	22.2222		615	il1b
617-1-l	617	l	1	il1b	12	0	12	72		100	16.6667		617	il1b	12.8571	1.85714	11	68		84.5947	16.0622
617-2-l	617	l	2	il1b	16	1	15	63		93.75	23.8095		617	il1b
617-2-r	617	r	2	il1b	18	2	16	79		88.8889	20.2532		617	il1b
617-3-l	617	l	3	il1b	14	4	10	68		71.4286	14.7059		617	il1b
617-3-r	617	r	3	il1b	14	2	12	72		85.7143	16.6667		617	il1b
617-4-l	617	l	4	il1b	7	1	6	50		85.7143	12		617	il1b
617-4-r	617	r	4	il1b	9	3	6	72		66.6667	8.33333		617	il1b
618-2-l	618	l	2	il1b	9	2	7	18		77.7778	38.8889		618	il1b	12	2.125	9.875	54.375		83.125	19.341
618-2-r	618	r	2	il1b	20	4	16	80		80	20		618	il1b
618-3-l	618	l	3	il1b	20	3	17	56		85	30.3571		618	il1b
618-3-r	618	r	3	il1b	12	2	10	59		83.3333	16.9492		618	il1b
618-4-l	618	l	4	il1b	18	5	13	75		72.2222	17.3333		618	il1b
618-4-r	618	r	4	il1b	5	0	5	45		100	11.1111		618	il1b
618-5-l	618	l	5	il1b	9	0	9	79		100	11.3924		618	il1b
618-5-r	618	r	5	il1b	3	1	2	23		66.6667	8.69565		618	il1b
850-i-3-l	850	l	3	il1b	35	6	29	73		82.8571	39.726		850	il1b	24.6667	5.5	19.1667	61.3333		73.1304	29.4874
850-i-3-r	850	r	3	il1b	22	4	18	49		81.8182	36.7347		850	il1b
850-i-4-l	850	l	4	il1b	26	8	18	72		69.2308	25		850	il1b
850-i-4-r	850	r	4	il1b	32	6	26	71		81.25	36.6197		850	il1b
850-i-5-l	850	l	5	il1b	26	5	21	72		80.7692	29.1667		850	il1b
850-i-5-r	850	r	5	il1b	7	4	3	31		42.8571	9.67742		850	il1b
852-i-3-l	852	l	3	il1b	31	6	25	63		80.6452	39.6825		852	il1b	16.5714	3	13.5714	55		82.1661	24.0179
852-i-4-l	852	l	4	il1b	10	0	10	37		100	27.027		852	il1b
852-i-4-r	852	r	4	il1b	15	3	12	66		80	18.1818		852	il1b
852-i-5-l	852	l	5	il1b	13	2	11	52		84.6154	21.1538		852	il1b
852-i-5-r	852	r	5	il1b	24	6	18	62		75	29.0323		852	il1b
852-i-6-l	852	l	6	il1b	17	2	15	73		88.2353	20.5479		852	il1b
852-i-6-r	852	r	6	il1b	6	2	4	32		66.6667	12.5		852	il1b
854-i-2-r	854	r	2	il1b	8	0	8	23		100	34.7826		854	il1b	17.8571	4.28571	13.5714	61.2857		77.1148	23.3652
854-i-3-l	854	l	3	il1b	25	5	20	65		80	30.7692		854	il1b
854-i-3-r	854	r	3	il1b	18	6	12	77		66.6667	15.5844		854	il1b
854-i-4-l	854	l	4	il1b	17	4	13	55		76.4706	23.6364		854	il1b
854-i-5-l	854	l	5	il1b	28	6	22	78		78.5714	28.2051		854	il1b
854-i-5-r	854	r	5	il1b	14	4	10	63		71.4286	15.873		854	il1b
854-i-6-l	854	l	6	il1b	15	5	10	68		66.6667	14.7059		854	il1b
607-1-l	607	l	1	saline	0	0	0	37		0	0		607	saline	0.888889	0.777778	0.111111	64.4444		3.7037	0.137174
607-1-r	607	r	1	saline	0	0	0	68		0	0		607	saline
607-2-l	607	l	2	saline	0	0	0	77		0	0		607	saline
607-2-r	607	r	2	saline	1	1	0	76		0	0		607	saline
607-3-l	607	l	3	saline	0	0	0	70		0	0		607	saline
607-3-r	607	r	3	saline	3	2	1	81		33.3333	1.23457		607	saline
607-4-l	607	l	4	saline	1	1	0	63		0	0		607	saline
607-4-r	607	r	4	saline	2	2	0	65		0	0		607	saline
607-5-r	607	r	5	saline	1	1	0	43		0	0		607	saline
614-1-l	614	l	1	saline	6	3	3	69		50	4.34783		614	saline	3.85714	2.14286	1.71429	59		41.4286	2.84363
614-1-r	614	r	1	saline	5	3	2	53		40	3.77358		614	saline
614-2-l	614	l	2	saline	3	2	1	65		33.3333	1.53846		614	saline
614-2-r	614	r	2	saline	4	2	2	58		50	3.44828		614	saline
614-4-l	614	l	4	saline	4	2	2	62		50	3.22581		614	saline
614-4-r	614	r	4	saline	2	2	0	50		0	0		614	saline
614-5-l	614	l	5	saline	3	1	2	56		66.6667	3.57143		614	saline
848-s-3-l	848	l	3	saline	6	4	2	63		33.3333	3.1746		848	saline	2.66667	1.83333	0.833333	66.6667		25	1.26815
848-s-3-r	848	r	3	saline	2	2	0	62		0	0		848	saline
848-s-4-l	848	l	4	saline	3	2	1	65		33.3333	1.53846		848	saline
848-s-4-r	848	r	4	saline	3	2	1	75		33.3333	1.33333		848	saline
848-s-5-l	848	l	5	saline	0	0	0	71		0	0		848	saline
848-s-5-r	848	r	5	saline	2	1	1	64		50	1.5625		848	saline
851-s-3-l	851	l	3	saline	0	0	0	56		0	0		851	saline	1	0.666667	0.333333	53.3333		11.1111	0.775194
851-s-3-r	851	r	3	saline	1	1	0	20		0	0		851	saline
851-s-4-l	851	l	4	saline	1	1	0	70		0	0		851	saline
851-s-4-r	851	r	4	saline	0	0	0	66		0	0		851	saline
851-s-5-l	851	l	5	saline	3	1	2	43		66.6667	4.65116		851	saline
851-s-5-r	851	r	5	saline	1	1	0	65		0	0		851	saline
682-1-2-l	682	l	2	saline	0	0	0	67		0	0		682	saline	0.5	0.25	0.25	71.5		25	0.35988
682-1-2-r	682	r	2	saline	1	1	0	73		0	0		682	saline
682-1-3-l	682	l	3	saline	0	0	0	79		0	0		682	saline
682-1-3-r	682	r	3	saline	1	0	1	68		100	1.47059		682	saline
682-1-4-l	682	l	4	saline	1	1	0	92		0	0		682	saline
682-1-4-r	682	r	4	saline	1	0	1	71		100	1.40845		682	saline
682-1-5-l	682	l	5	saline	0	0	0	57		0	0		682	saline
682-1-5-r	682	r	5	saline	0	0	0	65		0	0		682	saline
677-1-2-l	677	l	2	saline	0	0	0	18		0	0		677	saline	1.07692	0.615385	0.461538	52.2308		33.3333	0.825086
677-1-2-r	677	r	2	saline	1	1	0	15		0	0		677	saline
677-1-3-l	677	l	3	saline	1	0	1	44		100	2.27273		677	saline
677-1-3-r	677	r	3	saline	0	0	0	30		0	0		677	saline
677-1-4-l	677	l	4	saline	1	0	1	64		100	1.5625		677	saline
677-1-4-r	677	r	4	saline	3	2	1	74		33.3333	1.35135		677	saline
677-1-5-l	677	l	5	saline	0	0	0	74		0	0		677	saline
677-1-5-r	677	r	5	saline	1	0	1	97		100	1.03093		677	saline
677-1-6-l	677	l	6	saline	0	0	0	80		0	0		677	saline
677-1-6-r	677	r	6	saline	1	1	0	81		0	0		677	saline
677-1-7-l	677	l	7	saline	2	1	1	47		50	2.12766		677	saline
677-1-7-r	677	r	7	saline	2	1	1	42		50	2.38095		677	saline
677-1-8-l	677	l	8	saline	2	2	0	13		0	0		677	saline
699-1-1-l	699	l	1	saline	1	1	0	55		0	0		699	saline	0.333333	0.25	0.0833333	62.25		8.33333	0.0868056
699-1-1-r	699	r	1	saline	0	0	0	40		0	0		699	saline
699-1-2-l	699	l	2	saline	0	0	0	91		0	0		699	saline
699-1-2-r	699	r	2	saline	1	1	0	75		0	0		699	saline
699-1-3-l	699	l	3	saline	1	0	1	96		100	1.04167		699	saline
699-1-3-r	699	r	3	saline	0	0	0	87		0	0		699	saline
699-1-4-l	699	l	4	saline	1	1	0	79		0	0		699	saline
699-1-4-r	699	r	4	saline	0	0	0	98		0	0		699	saline
699-1-5-l	699	l	5	saline	0	0	0	40		0	0		699	saline
699-1-5-r	699	r	5	saline	0	0	0	46		0	0		699	saline
699-1-6-l	699	l	6	saline	0	0	0	24		0	0		699	saline
699-1-6-r	699	r	6	saline	0	0	0	16		0	0		699	saline
724-1-2-l	724	l	2	saline	2	1	1	71		50	1.40845		724	saline	0.8	0.5	0.3	57.3		20	0.473132
724-1-2-r	724	r	2	saline	2	1	1	49		50	2.04082		724	saline
724-1-3-l	724	l	3	saline	1	0	1	78		100	1.28205		724	saline
742-1-3-r	724	r	3	saline	1	1	0	76		0	0		724	saline
724-1-4-l	724	l	4	saline	0	0	0	65		0	0		724	saline
724-1-4-r	724	r	4	saline	0	0	0	63		0	0		724	saline
724-1-5-l	724	l	5	saline	0	0	0	69		0	0		724	saline
742-1-5-r	724	r	5	saline	0	0	0	49		0	0		724	saline
724-1-6-l	724	l	6	saline	0	0	0	21		0	0		724	saline
724-1-6-r	724	r	6	saline	2	2	0	32		0	0		724	saline
622-0-1-l	622	l	1	saline	0	0	0	59		0	0		622	saline	0.5	0.4	0.1	57.5		10	0.344828
622-0-1-r	622	r	1	saline	0	0	0	67		0	0		622	saline
622-0-2-l	622	l	2	saline	0	0	0	73		0	0		622	saline
622-0-2-r	622	r	2	saline	0	0	0	68		0	0		622	saline
622-0-3-l	622	l	3	saline	1	1	0	72		0	0		622	saline
622-0-3-r	622	r	3	saline	2	2	0	80		0	0		622	saline
622-0-4-l	622	l	4	saline	0	0	0	57		0	0		622	saline
622-0-4-r	622	r	4	saline	0	0	0	49		0	0		622	saline
622-0-5-l	622	l	5	saline	1	1	0	21		0	0		622	saline
622-0-5-r	622	r	5	saline	1	0	1	29		100	3.44828		622	saline
623-0-1-l	623	l	1	saline	0	0	0	55		0	0		623	saline	0.5	0.4	0	54.6		0	0
623-0-1-r	623	r	1	saline	1	1	0	46		0	0		623	saline
623-0-2-l	623	l	2	saline	1	1	0	70		0	0		623	saline
623-0-2-r	623	r	2	saline	0	0	0	57		0	0		623	saline
623-0-3-l	623	l	3	saline	0	0	0	72		0	0		623	saline
623-0-3-r	623	r	3	saline	1	1	0	78		0	0		623	saline
623-0-4-l	623	l	4	saline	0	0	0	40		0	0		623	saline
623-0-4-r	623	r	4	saline	0	0	0	57		0	0		623	saline
623-0-5-l	623	l	5	saline	1	0	0	41		0	0		623	saline
623-0-5-r	623	r	5	saline	1	1	0	30		0	0		623	saline
686-1-1-l	686	l	1	LPS	7	1	6	19		85.7143	31.5789		686	LPS	14	2.2	11.8	60.8		84.806	23.0594
686-1-3-l	686	l	3	LPS	9	1	8	25		88.8889	32		686	LPS
686-1-4-l	686	l	4	LPS	20	3	17	78		85	21.7949		686	LPS
686-1-5-l	686	l	5	LPS	23	4	19	101		82.6087	18.8119		686	LPS
686-1-6-l	686	l	6	LPS	11	2	9	81		81.8182	11.1111		686	LPS
686-1-2-r	686	r	2	LPS	18	2	16	78		88.8889	20.5128		686	LPS	15.2	3	12.2	61.6		77.71	19.6716
686-1-3-r	686	r	3	LPS	19	4	15	85		78.9474	17.6471		686	LPS
686-1-4-r	686	r	4	LPS	17	2	15	62		88.2353	24.1935		686	LPS
686-1-5-r	686	r	5	LPS	9	4	5	41		55.5556	12.1951		686	LPS
686-1-7-r	686	r	7	LPS	13	3	10	42		76.9231	23.8095		686	LPS
697-1-1-l	697	l	1	LPS	5	1	4	6		80	66.6667		697	LPS	11	2.14286	8.85714	48.7143		81.8784	26.6543
697-1-2-l	697	l	2	LPS	8	1	7	28		87.5	25		697	LPS
697-1-3-l	697	l	3	LPS	11	1	10	72		90.9091	13.8889		697	LPS
697-1-4-l	697	l	4	LPS	13	4	9	80		69.2308	11.25		697	LPS
697-1-5-l	697	l	5	LPS	21	5	16	87		76.1905	18.3908		697	LPS
697-1-6-l	697	l	6	LPS	11	2	9	46		81.8182	19.5652		697	LPS
697-1-7-l	697	l	7	LPS	8	1	7	22		87.5	31.8182		697	LPS
697-1-1-r	697	r	1	LPS	2	0	2	7		100	28.5714		697	LPS	12.1429	2.85714	9.28571	55		79.0213	18.9336
697-1-2-r	697	r	2	LPS	12	2	10	44		83.3333	22.7273		697	LPS
697-1-3-r	697	r	3	LPS	19	2	17	75		89.4737	22.6667		697	LPS
697-1-4-r	697	r	4	LPS	15	3	12	86		80	13.9535		697	LPS
697-1-5-r	697	r	5	LPS	15	7	8	67		53.3333	11.9403		697	LPS
697-1-6-r	697	r	6	LPS	13	4	9	71		69.2308	12.6761		697	LPS
697-1-8-r	697	r	8	LPS	9	2	7	35		77.7778	20		697	LPS
704-1-1-l	704	l	1	LPS	11	2	9	35		81.8182	25.7143		704	LPS	11.6667	2.33333	9.33333	61	#DIV/0!	79.3444	16.8584
704-1-2-l	704	l	2	LPS	12	0	12	69		100	17.3913		704	LPS
704-1-3-l	704	l	3	LPS	17	4	13	83		76.4706	15.6627		704	LPS
704-1-4-1	704	l	4	LPS	15	4	11	91		73.3333	12.0879		704	LPS
704-1-5-l	704	l	5	LPS	9	2	7	68		77.7778	10.2941		704	LPS
704-1-6-l	704	l	6	LPS	6	2	4	20		66.6667	20		704	LPS
704-1-2-r	704	r	2	LPS	11	3	8	45		72.7273	17.7778		704	LPS	10.25	2.25	8	64.25		77.5301	13.2256
704-1-3-r	704	r	3	LPS	9	2	7	85		77.7778	8.23529		704	LPS
704-1-4-r	704	r	4	LPS	13	2	11	83		84.6154	13.253		704	LPS
704-1-5-r	704	r	5	LPS	8	2	6	44		75	13.6364		704	LPS
	Cell counts averaged to per mouse, each mouse has 5-13 brain sections
	Mice ID	group	total fos+ cells	in PKCD-fos+ cells	in PKCD+fos+ cells		Total number of PKCD+		PKCd/Fos	Fos/PKCd
	607	saline	0.888889	0.777778	0.111111		64.4444		3.7037	0.137174
	614	saline	3.85714	2.14286	1.71429		59		41.4286	2.84363
	622	saline	0.5	0.4	0.1		57.5		10	0.344828
	623	saline	0.5	0.4	0		54.6		0	0
	677	saline	1.07692	0.615385	0.461538		52.2308		33.3333	0.825086
	682	saline	0.5	0.25	0.25		71.5		25	0.35988
	699	saline	0.333333	0.25	0.0833333		62.25		8.33333	0.0868056
	724	saline	0.8	0.5	0.3		57.3		20	0.473132
	848	saline	2.66667	1.83333	0.833333		66.6667		25	1.26815
	851	saline	1	0.666667	0.333333		53.3333		11.1111	0.775194
	615	il1b	14.125	2.625	11.5		67.375		81.3305	17.1895
	617	il1b	12.8571	1.85714	11		68		84.5947	16.0622
	618	il1b	12	2.125	9.875		54.375		83.125	19.341
	850	il1b	24.6667	5.5	19.1667		61.3333		73.1304	29.4874
	852	il1b	16.5714	3	13.5714		55		82.1661	24.0179
	854	il1b	17.8571	4.28571	13.5714		61.2857		77.1148	23.3652
	686	LPS	14.6	2.6	12		61.2		81.258	21.3655
	697	LPS	11.5714	2.5	9.07143		51.8571		80.4498	22.7939
	704	LPS	11.1	2.3	8.8		62.3		78.6187	15.4053
			Total Fos	in PKCd-	in PKCd+				PKCd/Fos	Fos/PKCd
	Saline	average	1.2123	0.783602	0.418694		59.8825		17.791	0.711387
		sem	0.361218	0.209117	0.162826		1.97168		4.24114	0.266958
	IL-1β	average	16.3462	3.23214	13.1141		61.2282		80.2436	21.5772
		sem	1.8935	0.571317	1.3493		2.37635		1.75592	2.05259
	LPS	average	12.4238	2.46667	9.95714		58.4524		80.1088	19.8549
		sem	1.09657	0.0881917	1.02443		3.31287		0.780749	2.2627
	p value	sal vs IL-1b	8.89788e-08	0.000288818	7.69606e-09		0.675257		3.04157e-08	2.9542e-09
		sal vs LPS	5.19771e-08	0.0013674	4.70895e-09		0.730473		8.356e-06	6.46521e-09
		IL-1b vs LPS	0.213034	0.391546	0.173931		0.520063		0.960434	0.622994
Fig 1b	total Fos+ neurons in ovBNST
		Saline	IL-1β	LPS
		0.888889	14.125	14.6
		3.85714	12.8571	11.5714
		0.5	12	11.1
		0.5	24.6667
		1.07692	16.5714
		0.5	17.8571
		0.333333
		0.8
		2.66667
		1
	average	1.2123	16.3462	12.4238
	sem	0.361218	1.8935	1.09657
Fig 1c	Fos in PKCd+ neurons					Fos in PKCd- neurons
		Saline	IL-1β	LPS		Saline	IL-1β	LPS
		0.111111	11.5	12		0.777778	2.625	2.6
		1.71429	11	9.07143		2.14286	1.85714	2.5
		0.1	9.875	8.8		0.4	2.125	2.3
		0	19.1667			0.4	5.5
		0.461538	13.5714			0.615385	3
		0.25	13.5714			0.25	4.28571
		0.0833333				0.25
		0.3				0.5
		0.833333				1.83333
		0.333333				0.666667
	average	0.418694	13.1141	9.95714		0.783602	3.23214	2.46667
	sem	0.162826	1.3493	1.02443		0.209117	0.571317	0.0881917
Fig 1d	PKCd/Fos					Fos/PKCd
		Saline	IL-1β	LPS		Saline	IL-1β	LPS
		3.7037	81.3305	81.258		0.137174	17.1895	21.3655
		41.4286	84.5947	80.4498		2.84363	16.0622	22.7939
		10	83.125	78.6187		0.344828	19.341	15.4053
		0	73.1304			0	29.4874
		33.3333	82.1661			0.825086	24.0179
		25	77.1148			0.35988	23.3652
		8.33333				0.0868056
		20				0.473132
		25				1.26815
		11.1111				0.775194
	average	17.791	80.2436	80.1088		0.711387	21.5772	19.8549
	sem	4.24114	1.75592	0.780749		0.266958	2.05259	2.2627

## Sheet: Fig 1g
IL-1beta
gender		ID	group(cno/sal)	virus		weight of mouse	tablet weight before	tablet weight after	food eaten	correct with bw			Food intake (g)
f	IL-1b	590R	c	hM4Di		19.6	4.64	4.53	0.11	0.561224			Combined	hM4Di+Sal	hM4Di+IL1b	mCherry+IL1b	mCherry+IL1b+CNO	hM4Di+IL1b+CNO
f	IL-1b	592RR	c	hM4Di		23	4.64	4.53	0.11	0.478261			virus injected	hM4Di	hM4Di	mCherry	mCherry	hM4Di
f	IL-1b	598L	c	hM4Di		20	4.81	4.65	0.16	0.8			IP injection	Saline	Saline	Saline	CNO	CNO
m	IL-1b	608R	c	hM4Di		24	4.49	4.41	0.08	0.333333			IL1b	Saline	IL1b	IL1b	IL1b	IL1b
m	IL-1b	609L	c	hM4Di		23.6	4.18	4.05	0.13	0.550847				0.13	0.04	0.06	0.03	0.11
m	IL-1b	619LL	c	hM4Di		24.2	4.07	3.8	0.27	1.1157				0.15	0.07	0.17	0.09	0.11
f	IL-1b	590R	s	hM4Di		19.6	4.7	4.66	0.04	0.204082				0.2	0.04	0.05	0.09	0.16
f	IL-1b	592RR	s	hM4Di		23	4.63	4.56	0.07	0.304348				0.22	0.06	0.04	0.08	0.08
f	IL-1b	598L	s	hM4Di		20	5.02	4.98	0.04	0.2				0.19	0.06			0.13
m	IL-1b	608R	s	hM4Di		24	4.6	4.54	0.06	0.25				0.2	0.25			0.27
m	IL-1b	609L	s	hM4Di		23.6	4.29	4.23	0.06	0.254237					0.08			0.25
m	IL-1b	619LL	s	hM4Di		24.2	4.25	4	0.25	1.03306					0.07			0.13
															0.08			0.2
f	sal	590R	c	hM4Di		19.9	4.42	4.06	0.36	1.80905					0.12			0.17
f	sal	592RR	c	hM4Di		22.2	4.38	4.15	0.23	1.03604					0.09			0.07
f	sal	598L	c	hM4Di		20.6	4.35	4.08	0.27	1.31068					0.06			0.23
m	sal	608R	c	hM4Di		24.6	3.82	3.49	0.33	1.34146					0.13			0.11
m	sal	609L	c	hM4Di		23.8	4.19	3.93	0.26	1.09244
m	sal	619LL	c	hM4Di		25.5	3.66	3.32	0.34	1.33333			average	0.181667	0.0884615	0.08	0.0725	0.155385
f	sal	590R	s	hM4Di		20.3	4.51	4.38	0.13	0.640394			sem	0.014004	0.0153525	0.0302765	0.0143614	0.0179606
f	sal	592RR	s	hM4Di		22.8	4.26	4.11	0.15	0.657895			t test unpaired	0.00152655	0.593248		0.0273962
f	sal	598L	s	hM4Di		20.3	3.83	3.63	0.2	0.985222				0.000790796	0.0092089
m	sal	608R	s	hM4Di		23.9	4.28	4.06	0.22	0.920502				0.367352
m	sal	609L	s	hM4Di		24.6	4	3.81	0.19	0.772358
m	sal	619LL	s	hM4Di		24.3	4.43	4.23	0.2	0.823045
													Fig 1g
													Food intake (%BW)
gender			ID	group(cno/sal)	date of surgery		weight of mouse	tablet weight before	tablet weight after	food eaten	corrected with bw			A	B	C	D	E	F	G	H	I
m	bnst hM4Di	IL-1b	719N	c	11/13		26.8	4.06	3.81	0.25	0.932836		Combined	hM4Di+Sal	hM4Di+IL1b	mCherry+IL1b	mCherry+IL1b+CNO	hM4Di+IL1b+CNO
m	bnst hM4Di	IL-1b	726RR	c	11/13		27	4.35	4.22	0.13	0.481481		virus injected	hM4Di	hM4Di	mCherry	mCherry	hM4Di	hM4Di	mCherry	mCherry	hM4Di
m	bnst hM4Di	IL-1b	727LL	c	11/13		22.7	4.02	3.82	0.2	0.881057		IP injection	Saline	Saline	Saline	CNO	CNO	saline	saline	cno	cno
m	bnst hM4Di	IL-1b	736RR	c	11/20		21.7	4.32	4.15	0.17	0.78341		IL1b	Saline	IL1b	IL1b	IL1b	IL1b	LPS	LPS	LPS	LPS
m	bnst hM4Di	IL-1b	738L	c	11/20		25	4.22	4.15	0.07	0.28			0.640394	0.204082	0.26087	0.130435	0.561224	0.0387597	0.0877193	0.0655738	0.42471
m	bnst hM4Di	IL-1b	747N	c	11/20		24.5	4.33	4.1	0.23	0.938776			0.657895	0.304348	0.634328	0.339623	0.478261	0.116732	0	0.0406504	0.807175
m	bnst hM4Di	IL-1b	757R	c	11/20		22.5	4.03	3.92	0.11	0.488889			0.985222	0.2	0.16129	0.28754	0.8	0	0	0.132159	0.995475
m	bnst hM4Di	IL-1b	719N	s	11/13		26	4.07	3.99	0.08	0.307692			0.920502	0.25	0.150943	0.304183	0.333333	0.348837	0.0993377	0.0790514	0.123967
m	bnst hM4Di	IL-1b	726RR	s	11/13		27.1	3.95	3.88	0.07	0.258303			0.772358	0.254237			0.550847	0.36036			0.465116
m	bnst hM4Di	IL-1b	727LL	s	11/13		22	4.12	4.04	0.08	0.363636			0.823045	1.03306			1.1157	0.164609			0.271318
m	bnst hM4Di	IL-1b	736RR	s	11/20		21	3.92	3.8	0.12	0.571429				0.307692			0.932836	0.0454545			0.172414
m	bnst hM4Di	IL-1b	738L	s	11/20		25.5	5	4.91	0.09	0.352941				0.258303			0.481481
m	bnst hM4Di	IL-1b	747N	s	11/20		24	4.15	4.09	0.06	0.25				0.363636			0.881057
m	bnst hM4Di	IL-1b	757R	s	11/20		22.9	4.69	4.56	0.13	0.567686				0.571429			0.78341
m	bnst mcherry	IL-1b	751RRR	c	11/27		23	4.31	4.28	0.03	0.130435				0.352941			0.28
m	bnst mcherry	IL-1b	769R	c	11/27		26.5	4.58	4.49	0.09	0.339623				0.25			0.938776
m	bnst mcherry	IL-1b	770L	c	11/27		31.3	4.26	4.17	0.09	0.28754				0.567686			0.488889
m	bnst mcherry	IL-1b	786RR	c	11/27		26.3	5.1	5.02	0.08	0.304183
m	bnst mcherry	IL-1b	751RRR	s	11/27		23	4.22	4.16	0.06	0.26087		average	0.799903	0.378262	0.301858	0.265445	0.663524	0.153536	0.0467643	0.0793585	0.465739
m	bnst mcherry	IL-1b	769R	s	11/27		26.8	4.47	4.3	0.17	0.634328		sem	0.0565069	0.0639532	0.11356	0.0462951	0.0720716	0.055811	0.0271033	0.0193138	0.123397
m	bnst mcherry	IL-1b	770L	s	11/27		31	4.35	4.3	0.05	0.16129		t test unpaired	0.000727807	0.363113	0.776536	0.00995278		0.204616	0.365219	0.0466555
m	bnst mcherry	IL-1b	786RR	s	11/27		26.5	4.05	4.01	0.04	0.150943			0.0024129	0.363113	0.0248099			0.359653	0.034393
														0.000149857	0.00681463				0.0398178
LPS														0.247778
gender			ID	group(cno/sal)	date of surgery	Hz	weight of mouse	tablet weight before	tablet weight after	food eaten	correcte with bw
m	bnst hM4Di	LPS	719N	c	11/13		25.9	4.41	4.3	0.11	0.42471			0.0403562
m	bnst hM4Di	LPS	727LL	c	11/13		22.3	4.12	3.94	0.18	0.807175
m	bnst hM4Di	LPS	736RR	c	11/20		22.1	4.62	4.4	0.22	0.995475
m	bnst hM4Di	LPS	747N	c	11/20		24.2	4.25	4.22	0.03	0.123967
m	bnst hM4Di	LPS	726RR	s	11/13		25.8	4.48	4.47	0.01	0.0387597
m	bnst hM4Di	LPS	738L	s	11/20		25.7	4.1	4.07	0.03	0.116732
m	bnst hM4Di	LPS	757R	s	11/20		23.3	3.66	3.66	0	0
m	bnst mcherry	LPS	770L	c	11/27		30.5	4.23	4.21	0.02	0.0655738
m	bnst mcherry	LPS	786RR	c	11/27		24.6	4.53	4.52	0.01	0.0406504
m	bnst mcherry	LPS	751RRR	s	11/27		22.8	4.21	4.19	0.02	0.0877193
m	bnst mcherry	LPS	769R	s	11/27		25.3	4.66	4.66	0	0
m	bnst hM4Di	LPS	719N	s	11/13		25.8	4.19	4.1	0.09	0.348837
m	bnst hM4Di	LPS	727LL	s	11/13		22.2	4.31	4.23	0.08	0.36036
m	bnst hM4Di	LPS	747N	s	11/20		24.3	4.79	4.75	0.04	0.164609
m	bnst hM4Di	LPS	736RR	s	11/20		22	4.2	4.19	0.01	0.0454545
m	bnst hM4Di	LPS	738L	c	11/20		25.8	5.1	4.98	0.12	0.465116
m	bnst hM4Di	LPS	726RR	c	11/13		25.8	4.29	4.22	0.07	0.271318
m	bnst hM4Di	LPS	757R	c	11/20		23.2	4.84	4.8	0.04	0.172414			For Prism analaysis
m	bnst mcherry	LPS	786RR	s	11/27		24.5	4.4	4.4	0	0			hM4Di	Saline	IL1b	0.204082	0.304348	0.2	0.25	0.254237	1.03306	0.307692	0.258303	0.363636	0.571429	0.352941	0.25	0.567686
m	bnst mcherry	LPS	770L	s	11/27		30.2	4.11	4.08	0.03	0.0993377			mCherry	Saline	IL1b	0.26087	0.634328	0.16129	0.150943
m	bnst mcherry	LPS	751RRR	c	11/27		22.7	4.41	4.38	0.03	0.132159			mCherry	CNO	IL1b	0.130435	0.339623	0.28754	0.304183
m	bnst mcherry	LPS	769R	c	11/27		25.3	4.51	4.49	0.02	0.0790514			hM4Di	CNO	IL1b	0.561224	0.478261	0.8	0.333333	0.550847	1.1157	0.932836	0.481481	0.881057	0.78341	0.28	0.938776	0.488889
														hM4Di	saline	LPS	0.0387597	0.116732	0	0.348837	0.36036	0.164609	0.0454545
														mCherry	saline	LPS	0.0877193	0	0	0.0993377
														mCherry	cno	LPS	0.0655738	0.0406504	0.132159	0.0790514
														hM4Di	cno	LPS	0.42471	0.807175	0.995475	0.123967	0.465116	0.271318	0.172414

## Sheet: Fig 2c
Raw data from Yong			15 Hz, 10 ms pulse width
gender	ID	group	date of surgery	Hz	weight of mouse	tablet weight before	tablet weight after	food eaten
F	123R	ChR2		15		2.49	2.49	0			Food intake (g)
M	172L	ChR2		15		2.85	2.84	0.01				mice	EYFP	ChR2	mice
M	173RR	ChR2		15		3.48	3.48	0				120L	0.18	0	123R
												137N	0.16	0.01	172L
F	120L	EYFP		15		2.68	2.5	0.18				138R	0.19	0	173RR
M	137N	EYFP		15		3.72	3.56	0.16				386L	0.14	0	378N
M	138R	EYFP		15		2.66	2.47	0.19				381RR	0.08	0	387R
												344N	0.14	0.01	348R
M	378N	ChR2	2/14/17	15	28	4.75	4.75	0	4/12/17			355LL	0.08	0.01	346L
M	387R	ChR2	2/14/17	15	26	4.28	4.28	0
F	348R	ChR2	2/16/17	15	24	4.79	4.78	0.01
F	346L	ChR2	2/16/17	15	22	4.57	4.56	0.01
												average	0.138571	0.00428571
M	386L	EYFP	2/14/17	15	22	4.57	4.43	0.14				sem	0.0166803	0.00202031
M	381RR	EYFP	2/14/17	15	28	4.09	4.01	0.08				ttest p	3.7978e-06
F	344N	EYFP	2/16/17	15	19.5	4.08	3.94	0.14
F	355LL	EYFP	2/16/17	15	23	4.4	4.32	0.08
Data organized -hc											Fig 2c
gender	ID	group	date of surgery	Hz	weight of mouse	tablet weight before	tablet weight after	food eaten	%BW		Food intake (% BW)
F	123R	ChR2		15	17.8	2.49	2.49	0	0		male and female combined, 15 Hz
F	346L	ChR2	2/16/17	15	22	4.57	4.56	0.01	0.0454545			15 Hz
F	348R	ChR2	2/16/17	15	24	4.79	4.78	0.01	0.0416667			EYFP	ChR2
M	172L	ChR2		15	22.8	2.85	2.84	0.01	0.0438596			0.8	0.0438596
M	173RR	ChR2		15	22.9	3.48	3.48	0	0			0.904762	0
M	378N	ChR2	2/14/17	15	28	4.75	4.75	0	0			0.285714	0
M	387R	ChR2	2/14/17	15	26	4.28	4.28	0	0			0.636364	0
F	120L	EYFP		15	20.5	2.68	2.5	0.18	0.878049			0.878049	0
F	344N	EYFP	2/16/17	15	19.5	4.08	3.94	0.14	0.717949			0.717949	0.0454545
F	355LL	EYFP	2/16/17	15	23	4.4	4.32	0.08	0.347826			0.347826	0.0416667
M	137N	EYFP		15	20	3.72	3.56	0.16	0.8
M	138R	EYFP		15	21	2.66	2.47	0.19	0.904762		average	0.652952	0.0187116
M	381RR	EYFP	2/14/17	15	28	4.09	4.01	0.08	0.285714		sem	0.093626	0.00883047
M	386L	EYFP	2/14/17	15	22	4.57	4.43	0.14	0.636364		p value	2.06081e-05

## Sheet: Fig 2d
Raw data from Yong
gender	ID	group	date of surgery	Hz	weight of mouse	tablet weight before	tablet weight after	food eaten	%BW		Food intake (g)
M	46R	ChR2		15	27.4	3.42	3.41	0.01					15 Hz														EYFP	ChR2 5 Hz	ChR2 10 Hz	ChR2 15 Hz
M	82N	ChR2		15	27	4.51	4.47	0.04				sex	mice	EYFP	ChR2	mice	sex									75R	0.17	0.19	0.15	0.01
M	83R	ChR2		15	23.8	4.53	4.39	0.14				M	75R	0.17	0.01	46R	M									19R	0.28	0.12	0.02	0.04
F	123R	ChR2		15	17.8	3.49	3.47	0.02				M	19R	0.28	0.04	82N	M									56L	0.16	0.19	0.13	0.14
M	172L	ChR2		15	22.8	3.4	3.37	0.03				M	56L	0.16	0.14	83R	M									120L	0.17	0.1	0.05	0.02
M	173RR	ChR2		15	22.9	3.93	3.75	0.18				F	120L	0.17	0.02	123R	F									137N	0.22	0.12	0.04	0.03
												M	137N	0.22	0.03	172L	M									138R	0.32	0.22	0.21	0.18
M	75R	EYFP		15	30	3.53	3.36	0.17				M	138R	0.32	0.18	173RR	M									386L	0.27	0.21	0.15	0.05
M	19R	EYFP		15	36	4.32	4.04	0.28				M	386L	0.27	0.05	378N	M									381RR	0.33	0.27	0.13	0.02
M	56L	EYFP		15	32.6	5.13	4.97	0.16				M	381RR	0.33	0.02	387R	M									344N	0.36	0.29	0.17	0.07
F	120L	EYFP		15	20.5	3.64	3.47	0.17				F	344N	0.36	0.07	348R	F									355LL	0.44	0.15	0.08	0.03
M	137N	EYFP		15	20	3.95	3.73	0.22				F	355LL	0.44	0.03	346L	F									582N	0.15			0.03
M	138R	EYFP		15	21	3.49	3.17	0.32				F	582N	0.15	0.03	577RR	F									583R	0.34			0.02
												F	583R	0.34	0.02	575L	F									585N	0.18			0.03
												M	585N	0.18	0.03	573LL	F									587L	0.2			0.02
M	378N	ChR2	2/14/17	15	25	4.72	4.67	0.05				M	587L	0.2	0.02	586R	M									594RL	0.19			0.03
M	387R	ChR2	2/14/17	15	23	4.95	4.93	0.02				M	594RL	0.19	0.03	588RR	M									75R	0.17
F	348R	ChR2	2/16/17	15	21	4.77	4.7	0.07																		19R	0.26
F	346L	ChR2	2/16/17	15	20	4.19	4.16	0.03																		56L	0.17
																										120L	0.34
M	386L	EYFP	2/14/17	15	20	4.33	4.06	0.27					Average	0.252	0.048											137N	0.25
M	381RR	EYFP	2/14/17	15	26.5	4.79	4.46	0.33					sem	0.0230569	0.0124671											138R	0.29
F	344N	EYFP	2/16/17	15	18	4.38	4.02	0.36					test p	1.77246e-08												386L	0.3
F	355LL	EYFP	2/16/17	15	20.5	4.58	4.14	0.44																		381RR	0.31
																										344N	0.28
F	582N	EYFP	9/12	15	15	4.89	4.74	0.15				Food intake (g)														355LL	0.35
F	583R	EYFP	9/12	15	18	5.11	4.77	0.34					15 Hz
F	577RR	ChR2	9/12	15	18.8	4.17	4.14	0.03					EYFP		ChR2											Average	0.26	0.186	0.113	0.048
F	575L	ChR2	9/12	15	21.5	4.34	4.32	0.02					Control		Activation											sem	0.015748	0.0202868	0.0197231	0.0124671
F	573LL	ChR2	9/12	15	17.7	4.43	4.4	0.03					Male	Female	Male	Female										test p	0.0127022	0.018874	0.00742714
													0.17	0.17	0.01	0.02
M	585N	EYFP	9/13	15	28.2	4.56	4.38	0.18					0.28	0.36	0.04	0.07
M	586R	ChR2	9/13	15	28.7	4.5	4.48	0.02					0.16	0.44	0.14	0.03
M	587L	EYFP	9/13	15	28.6	4.17	3.97	0.2					0.22	0.15	0.03	0.03							For Prism Analysis
M	588RR	ChR2	9/13	15	26.6	4.5	4.47	0.03					0.32	0.34	0.18	0.02							15 Hz	EYFP	Control	Male	0.17	0.28	0.16	0.22	0.32	0.27	0.33	0.18	0.2	0.19
M	594RL	EYFP	9/13	15	25.6	4.96	4.77	0.19					0.27		0.05	0.03										Female	0.17	0.36	0.44	0.15	0.34
													0.33		0.02									ChR2	Activation	Male	0.01	0.04	0.14	0.03	0.18	0.05	0.02	0.02	0.03
													0.18		0.02											Female	0.02	0.07	0.03	0.03	0.02	0.03
													0.2		0.03
													0.19
Data organized -hc												AVERAGE	0.232	0.292	0.0577778	0.0333333
gender	ID	group	date of surgery	Hz	weight of mouse	tablet weight before	tablet weight after	food eaten	%BW			SEM	0.0199332	0.0565155	0.0199846	0.00760117
F	123R	ChR2		15	17.8	3.49	3.47	0.02	0.11236			p	0.232891		0.355684
F	346L	ChR2	2/16/17	15	20	4.19	4.16	0.03	0.15			p	1.05789e-05	0.000735955
F	348R	ChR2	2/16/17	15	21	4.77	4.7	0.07	0.333333
F	573LL	ChR2	9/12	15	17.7	4.43	4.4	0.03	0.169492
F	575L	ChR2	9/12	15	21.5	4.34	4.32	0.02	0.0930233			Fig 2d
F	577RR	ChR2	9/12	15	18.8	4.17	4.14	0.03	0.159574			Food intake (% BW)
F	120L	EYFP		15	20.5	3.64	3.47	0.17	0.829268				EYFP				ChR2
F	344N	EYFP	2/16/17	15	18	4.38	4.02	0.36	2				5 Hz	10 Hz	15 Hz		5 Hz	10 Hz	15 Hz
F	355LL	EYFP	2/16/17	15	20.5	4.58	4.14	0.44	2.14634				1.33333	1.29534	1.1		0.491803	0.185185	0.131579
F	582N	EYFP	9/12	15	15	4.89	4.74	0.15	1				1.44105	1.45	1.52381		0.90535	0.954545	0.786026
F	583R	EYFP	9/12	15	18	5.11	4.77	0.34	1.88889				0.816901	0.742857	0.777778		0.807692	0.576923	0.2
M	172L	ChR2		15	22.8	3.4	3.37	0.03	0.131579				1.39623	1.16981	1.24528		1.125	0.541667	0.0869565
M	173RR	ChR2		15	22.9	3.93	3.75	0.18	0.786026				1.47619	1.46341	1.35		0.71161	0.583658	0.0364964
M	378N	ChR2	2/14/17	15	25	4.72	4.67	0.05	0.2					0.512048	0.490798		0.437956	0.0829876	0.0696864
M	387R	ChR2	2/14/17	15	23	4.95	4.93	0.02	0.0869565				0.641892	0.572391	0.638298		0.805085	0.548523	0.112782
M	46R	ChR2		15	27.4	3.42	3.41	0.01	0.0364964				1.4486	1.77083	0.699301		0.515464	0.277778	0.148148
M	586R	ChR2	9/13	15	28.7	4.5	4.48	0.02	0.0696864				1.62162	1.51351	0.742188		0.697674	0.380952	0.588235
M	588RR	ChR2	9/13	15	26.6	4.5	4.47	0.03	0.112782				1.5	1.62791	0.566667		1.28889	0.772727	0.11236
M	82N	ChR2		15	27	4.51	4.47	0.04	0.148148						0.829268				0.15
M	83R	ChR2		15	23.8	4.53	4.39	0.14	0.588235						2				0.333333
M	137N	EYFP		15	20	3.95	3.73	0.22	1.1						2.14634				0.169492
M	138R	EYFP		15	21	3.49	3.17	0.32	1.52381						1				0.0930233
M	19R	EYFP		15	36	4.32	4.04	0.28	0.777778						1.88889				0.159574
M	381RR	EYFP	2/14/17	15	26.5	4.79	4.46	0.33	1.24528
M	386L	EYFP	2/14/17	15	20	4.33	4.06	0.27	1.35
M	56L	EYFP		15	32.6	5.13	4.97	0.16	0.490798
M	585N	EYFP	9/13	15	28.2	4.56	4.38	0.18	0.638298
M	587L	EYFP	9/13	15	28.6	4.17	3.97	0.2	0.699301			Average	1.29281	1.20253	1.13562		0.810525	0.524418	0.21758
M	594RL	EYFP	9/13	15	25.6	4.96	4.77	0.19	0.742188			sem	0.126194	0.158821	0.150404		0.0901499	0.0858039	0.0573491
M	75R	EYFP		15	30	3.53	3.36	0.17	0.566667			test p	0.668141

## Sheet: Fig 2e,f,g, j
mouse ID	group	times of eating	total duration (s)	mean duration (s)	latency (s)			Fig 2e			Fig 2f			Fig 2g
386	EYFP	25	807	32.28	27			Latency			Bout number			Total feeding time
381	EYFP	15	251	19.31	36			EYFP	ChR2		EYFP	ChR2		EYFP	ChR2
344	EYFP	15	703	46.87	39			27	168		25	10		807	522
355	EYFP	26	406	15.62	51			36	292		15	10		251	169
19	EYFP	10	222	22.2	105			39	211		15	6		703	323
75	EYFP	9	163	18.1	97			51	370		26	10		406	201
137	EYFP	17	413	24.29	25			105	111		10	13		222	229
138	EYFP	11	954	86.73	29			97	86		9	13		163	350
120	EYFP	11	431	19.18	46			25	648		17	8		413	227
56	EYFP	11	304	27.64	37			29	379		11	7		954	100
46	ChR2	10	522	58	168			46	344		11	14		431	295
82	ChR2	10	169	16.9	292			37	237		11	12		304	234
123	ChR2	6	323	53.83	211
172	ChR2	10	201	20.1	370		AVERAGE	49.2	284.6		15	10.3		465.4	265
83	ChR2	13	229	17.61	111		SEM	9.02195	51.9299		1.92642	0.856997		84.4616	36.7841
173	ChR2	13	350	26.92	86		P value	0.000298494			0.0387851			0.0431758
378	ChR2	8	227	28.38	648
387	ChR2	7	100	14.29	379
348	ChR2	14	295	21.07	344
346	ChR2	12	234	19.5	237
						Fig 2j
123R	172L	120L	138R			EYFP	ChR2
3	4	33	6			33	3
1	4	14	21			14	1
1	3	52	43			52	1
3	2	37	12			37	3
4	8		71			6	4
2	5		13			21	2
4	3					43	4
4	5					12	4
4	4					71	4
5	4					13	5
3	6						3
8	3						8
4							4
							4
							4
							3
							2
							8
							5
							3
							5
							4
							4
							6
							3
					average	30.2	3.88
					sem	6.59764	0.343123
					p value	2.99882e-07

## Sheet: Fig 3a
gender		ID	date of surgery	CNO/Saline	weight of mouse	tablet weight before	tablet weight after	food eaten	%BW			Fig 3a
F	hM4Di	383RL	3/1/17	c	16.5	4.33	4.25	0.08	0.484848			Food intake (% BW)
F	hM4Di	207R	11/18/16	c	22	3.62	3.57	0.05	0.227273				male and female combined
F	hM4Di	209RR		c	21	3.69	3.55	0.14	0.666667				mCherry		hM4Di
F	hM4Di	227N	11/18/16	c	20	3.91	3.81	0.1	0.5				Saline	CNO	Saline	CNO
F	hM4Di	229L		c	21	4.46	4.4	0.06	0.285714			female	0.27907	0.138889	0.176471	0.484848
F	hM4Di	362N	3/1/17	c	19	4.59	4.49	0.1	0.526316				0.169492	0.212766	0.0869565	0.227273
F	hM4Di	367L	3/1/17	c	20	4.66	4.57	0.09	0.45				0.0760456	0.112782	0.142857	0.666667
F	hM4Di	375R	3/1/17	c	23	4.7	4.55	0.15	0.652174				0.0943396	0.190476	0.380952	0.5
M	hM4Di	205RR		c	26	3.03	2.97	0.06	0.230769						0.142857	0.285714
M	hM4Di	211RR	11/14/16	c	29	3.43	3.34	0.09	0.310345						0.2	0.526316
M	hM4Di	215R		c	34	2.67	2.63	0.04	0.117647						0.1	0.45
M	hM4Di	222N	11/14/16	c	27	3.29	3.23	0.06	0.222222						0.0869565	0.652174
M	hM4Di	398N	3/6/17	c	30	4.54	4.45	0.09	0.3			male	0.37931	0.37931	0.16	0.230769
M	hM4Di	399R	3/6/17	c	28.5	4.48	4.26	0.22	0.77193				0.190476	0.258065	0.25	0.310345
M	hM4Di	400L	3/6/17	c	27	4.05	3.88	0.17	0.62963				0.181818	0.15544	0.151515	0.117647
M	hM4Di	401RR	3/6/17	c	26	4.76	4.66	0.1	0.384615				0.3	0.166667	0	0.222222
F	hM4Di	383RL	3/1/17	s	17	4.13	4.1	0.03	0.176471							0.3
F	hM4Di	207R		s	23	3.6	3.58	0.02	0.0869565						0.678571	0.77193
F	hM4Di	209RR	11/18/16	s	21	3.28	3.25	0.03	0.142857						0.296296	0.62963
F	hM4Di	227N		s	21	4.63	4.55	0.08	0.380952						0.346154	0.384615
F	hM4Di	229L	11/18/16	s	21	3.91	3.88	0.03	0.142857
F	hM4Di	362N	3/1/17	s	20	4.39	4.35	0.04	0.2			average	0.208819	0.201799	0.213306	0.422509
F	hM4Di	367L	3/1/17	s	20	4.32	4.3	0.02	0.1			sem	0.0367576	0.0299373	0.0424738	0.0480646
F	hM4Di	375R	3/1/17	s	23	4.66	4.64	0.02	0.0869565			p value	0.884398	0.855873	0.00295906
M	hM4Di	205RR	11/14/16	s	25	3.41	3.37	0.04	0.16				0.94512	0.00554482
M	hM4Di	211RR		s	32	2.95	2.87	0.08	0.25				0.00800581
M	hM4Di	215R	11/14/16	s	33	3.13	3.08	0.05	0.151515
M	hM4Di	222N		s	29	2.67	2.67	0	0
M	hM4Di	398N	3/6/17	s
M	hM4Di	399R	3/6/17	s	28	4.59	4.4	0.19	0.678571
M	hM4Di	400L	3/6/17	s	27	4.54	4.46	0.08	0.296296
M	hM4Di	401RR	3/6/17	s	26	4.06	3.97	0.09	0.346154
GENDER	GROUP	ID	date of surgery	CNO/Saline	weight of mouse	tablet weight before	tablet weight after	food eaten	#VALUE!
f	mcherry	872R	2/21/18	c	21.6	4.23	4.2	0.03	0.138889	3/23/18
f	mcherry	877N	2/21/18	c	23.5	5.04	4.99	0.05	0.212766
f	mcherry	925RR	2/21/18	c	26.6	4.14	4.11	0.03	0.112782
f	mcherry	926L	2/21/18	c	21	4.69	4.65	0.04	0.190476
m	mcherry	751RRR	11/27	c	29	4.14	4.03	0.11	0.37931
m	mcherry	769R	11/27	c	31	3.8	3.72	0.08	0.258065
m	mcherry	770L	11/27	c	38.6	4.52	4.46	0.06	0.15544
m	mcherry	786RR	11/27	c	30	4.67	4.62	0.05	0.166667
f	mcherry	872R	2/21/18	s	21.5	4.85	4.79	0.06	0.27907
f	mcherry	877N	2/21/18	s	23.6	3.51	3.47	0.04	0.169492
f	mcherry	925RR	2/21/18	s	26.3	4.58	4.56	0.02	0.0760456	3/25/18
f	mcherry	926L	2/21/18	s	21.2	5.3	5.28	0.02	0.0943396
m	mcherry	751RRR	11/27	s	29	4.75	4.64	0.11	0.37931
m	mcherry	769R	11/27	s	31.5	4.5	4.44	0.06	0.190476
m	mcherry	770L	11/27	s	38.5	3.77	3.7	0.07	0.181818
m	mcherry	786RR	11/27	s	30	5.09	5	0.09	0.3

## Sheet: Fig 3b
													Fig 3b
gender	ID		date of surgery	CNO/Saline	weight of mouse	tablet weight before	tablet weight after	food eaten	%BW	Exp Date			Food intake (%BW)
F	383RL	hM4Di	3/1/17	c	15	4.36	4.1	0.26	1.73333				male and female combined
F	207R	hM4Di	11/18/16	c	19	3.08	2.88	0.2	1.05263				mCherry		hM4Di
F	209RR	hM4Di		c	19	3.13	2.8	0.33	1.73684				Saline	CNO	Saline	CNO
F	227N	hM4Di	11/18/16	c	17	3.2	2.91	0.29	1.70588			female	1.22449	1.10656	0.83871	1.73333
F	229L	hM4Di		c	18	2.62	2.2	0.42	2.33333				1.35294	1.19048	0.842105	1.05263
F	362N	hM4Di	3/1/17	c	17	4.6	4.24	0.36	2.11765				1.20192	1.06061	1.05263	1.73684
F	367L	hM4Di	3/1/17	c	19	5.3	5.04	0.26	1.36842				0.900474	0.817308	0.666667	1.70588
F	375R	hM4Di	3/1/17	c	22	4	3.67	0.33	1.5				0.468085	0.504202	1.33333	2.33333
M	205RR	hM4Di		c	22	2.87	2.5	0.37	1.68182				0.6	0.895522	0.685714	2.11765
M	211RR	hM4Di	11/14/16	c	25	2.29	1.98	0.31	1.24						0.842105	1.36842
M	215R	hM4Di		c	28	2.89	2.66	0.23	0.821429						0.818182	1.5
M	222N	hM4Di	11/14/16	c	24	2.43	2.1	0.33	1.375			male	0.428571	0.567376	1	1.68182
M	398N	hM4Di	3/6/17	c	29	4.17	4	0.17	0.586207				1.07407	0.925926	0.76	1.24
M	399R	hM4Di	3/6/17	c	27	4.93	4.63	0.3	1.11111						0.535714	0.821429
M	400L	hM4Di	3/6/17	c	25.5	4.56	4.27	0.29	1.13725						0.8	1.375
M	401RR	hM4Di	3/6/17	c	24	4.42	4.12	0.3	1.25						0.421053	0.586207
F	383RL	hM4Di	3/1/17	s	15.5	4.55	4.42	0.13	0.83871						1.01887	1.11111
F	207R	hM4Di		s	19	3.25	3.09	0.16	0.842105						0.588235	1.13725
F	209RR	hM4Di	11/18/16	s	19	2.96	2.76	0.2	1.05263						0.291667	1.25
F	227N	hM4Di		s	18	3.12	3	0.12	0.666667
F	229L	hM4Di	11/18/16	s	18	3.45	3.21	0.24	1.33333			average	0.90632	0.883497	0.780937	1.42193
F	362N	hM4Di	3/1/17	s	17.5	4.39	4.27	0.12	0.685714			sem	0.128895	0.087166	0.0640594	0.113759
F	367L	hM4Di	3/1/17	s	19	4.81	4.65	0.16	0.842105			p value	0.885478	0.359706	3.00556e-05
F	375R	hM4Di	3/1/17	s	22	4.57	4.39	0.18	0.818182				0.337075	0.00518066
M	205RR	hM4Di	11/14/16	s	22	2.06	1.84	0.22	1				0.0109199
M	211RR	hM4Di		s	25	2.75	2.56	0.19	0.76
M	215R	hM4Di	11/14/16	s	28	1.98	1.83	0.15	0.535714	day 5 (12/20)
M	222N	hM4Di		s	25	3.39	3.19	0.2	0.8				Food intake (g)
M	398N	hM4Di	3/6/17	s	28.5	4.77	4.65	0.12	0.421053				hM4Di
M	399R	hM4Di	3/6/17	s	26.5	4.2	3.93	0.27	1.01887				Saline		CNO
M	400L	hM4Di	3/6/17	s	25.5	4.61	4.46	0.15	0.588235				Control	Control	Silencing	Silencing
M	401RR	hM4Di	3/6/17	s	24	4.45	4.38	0.07	0.291667				Male	Female	Male	Female
													0.22	0.13	0.37	0.26
													0.19	0.16	0.31	0.2
GENDER	GROUP	ID	date of surgery	CNO/Saline	weight of mouse	tablet weight before	tablet weight after	food eaten	%BW				0.15	0.2	0.23	0.33
f	mcherry	604n	10/5	c	24.4	3.89	3.62	0.27	1.10656				0.2	0.12	0.33	0.29
f	mcherry	611L	10/5	c	16.8	4.88	4.68	0.2	1.19048				0.12	0.24	0.17	0.42
f	mcherry	872R	2/21/18	c	19.8	4.52	4.31	0.21	1.06061				0.27	0.12	0.3	0.36
f	mcherry	877N	2/21/18	c	20.8	4.57	4.4	0.17	0.817308				0.15	0.16	0.29	0.26
f	mcherry	925RR	2/21/18	c	23.8	4.02	3.9	0.12	0.504202				0.07	0.18	0.3	0.33
f	mcherry	926L	2/21/18	c	20.1	4.74	4.56	0.18	0.895522
m	mcherry	610RR	9/27	c	28.2	4.32	4.16	0.16	0.567376
m	mcherry	616RL	9/27	c	27	4.3	4.05	0.25	0.925926
m	mcherry	751RRR	11/27	c	26	4.79	4.45	0.34	1.30769			AVERAGE	0.17125	0.16375	0.2875	0.30625
m	mcherry	769R	11/27	c	28	4.66	4.35	0.31	1.10714			SEM	0.0219933	0.014873	0.021774	0.0241969
m	mcherry	770L	11/27	c	35.2	4.35	4.03	0.32	0.909091		M vs F	p	0.781706		0.573752
m	mcherry	786RR	11/27	c	27.5	4.41	4.22	0.19	0.690909		Sal vs CNO	p	0.00212701	0.000188419
f	mcherry	604n	10/5	s	24.5	4.18	3.88	0.3	1.22449
f	mcherry	611L	10/5	s	17	3.93	3.7	0.23	1.35294
f	mcherry	872R	2/21/18	s	20.8	4.04	3.79	0.25	1.20192
f	mcherry	877N	2/21/18	s	21.1	4.15	3.96	0.19	0.900474
f	mcherry	925RR	2/21/18	s	23.5	4.27	4.16	0.11	0.468085
f	mcherry	926L	2/21/18	s	20	4.93	4.81	0.12	0.6
m	mcherry	610RR	9/27	s	28	3.98	3.86	0.12	0.428571
m	mcherry	616RL	9/27	s	27	4.24	3.95	0.29	1.07407
			ID
			604n
			604n
			610RR
			610RR
			611L
			611L
			616RL
			616RL
			751RRR
			751RRR
			769R
			769R
			770L
			770L
			786RR
			786RR
			872R
			872R
			877N	good hM4Di expression
			877N
			925RR
			925RR
			926L
			926L

## Sheet: Fig 3c,d,e,f
								Fig 3c			Fig 3d			Fig 3e			Fig 3f
id	group	times of eating	total duration (s)	mean duration (s)	latency (s)			Control	Silencing
398N	c	6	130	21.6667	125			Latency			Bout duration			Bout number			Total feeding time
367L'	c	7	149	21.2857	35			Saline	CNO		Saline	CNO		Saline	CNO		Saline	CNO
375R'	c	7	230	32.8571	28			71	125		19.1429	21.6667		7	6		134	130
401RR	c	12	622	51.8333	88			59	35		16.2727	21.2857		11	7		179	149
362N	c	10	741	74.1	71			35	28		34.3333	32.8571		6	7		206	230
399R'	c	11	292	26.5455	47			19	88		37.5714	51.8333		7	12		263	622
400L'	c	11	304	27.6364	33			20	71		28.875	74.1		8	10		231	741
383RL	c	8	610	76.25	194			29	47		17.4167	26.5455		12	11		209	292
211RR	c	6	216	36	62			454	33		18.3333	27.6364		6	11		110	304
222N	c	13	256	19.6923	23			37	194		18	76.25		9	8		162	610
209RR‘	c	11	317	28.8182	8			25	62		18.6	36		5	6		93	216
229L’	c	9	487	54.1111	5			40	23		15.6667	19.6923		6	13		94	256
207R	c	5	114	22.8	77			58	8		15.3333	28.8182		9	11		138	317
227N	c	12	422	35.1667	17			116	5		15.6667	54.1111		6	9		94	487
215R‘	c	4	126	31.5	40			120	77		29.125	22.8		8	5		233	114
205RR’	c	7	410	58.5714	23			40	17		18.8	35.1667		10	12		188	422
211RR‘	s	7	134	19.1429	71			55	40		23.9091	31.5		11	4		263	126
222N’	s	11	179	16.2727	59			30	23		25.75	58.5714		8	7		206	410
207R‘	s	6	206	34.3333	35
227N’	s	7	263	37.5714	19		AVERAGE	75.5	54.75		22.0498	38.6771		8.0625	8.6875		175.188	339.125
209RR	s	8	231	28.875	20		SEM	26.347	12.2816		1.7656	4.63189		0.528116	0.699516		14.7959	48.4149
229L	s	12	209	17.4167	29		P value	0.480856			0.00216859			0.48131			0.00293393
215R	s	6	110	18.3333	454
205RR	s	9	162	18	37
398N'	s	5	93	18.6	25
401RR'	s	6	94	15.6667	40
362N'	s	9	138	15.3333	58
367L	s	6	94	15.6667	116
375R	s	8	233	29.125	120
383RL'	s	10	188	18.8	40
399R	s	11	263	23.9091	55
400L	s	8	206	25.75	30
		times of eating	total duration	mean duration	latency
211RR	c	6	216	36	62
222N	c	13	256	19.6923	23
209RR‘	c	11	317	28.8182	8
229L’	c	9	487	54.1111	5
207R	c	5	114	22.8	77
227N	c	12	422	35.1667	17
215R‘	c	4	126	31.5	40
205RR’	c	7	410	58.5714	23
211RR‘	s	7	134	19.1429	71
222N’	s	11	179	16.2727	59
207R‘	s	6	206	34.3333	35
227N’	s	7	263	37.5714	19
209RR	s	8	231	28.875	20
229L	s	12	209	17.4167	29
215R	s	6	110	18.3333	454
205RR	s	9	162	18	37

## Sheet: Fig 4c
Type?	PKC d?	Mouse ID	Slice	Cell	Protocol	Date	Datatrace	Sex	Img.		Recording @	I h	Steady firing	I t	Long latency to first spike with depolarizing current injection OR Delay over 200ms	Voltage (mV)	Current (pA)	Rin (M ohms)	I-clamp (pA)	Vm rest (mV)	Vm rest exp. (mV)	AP1 Amp (mV)	Threshold (mV)	AP2 Amp (mV)	Threshold (mV)	Latency (ms)	Amplitude (pA)
		261 L	2	2	VC 40	2017-01-31	17131023	F	382		dBNST															4.8	36.36
		310 L	1	3	VC 40	2017-03-15	17315010	F	495		dBNST															3	17.6
		310 L	2	1	VC 40	2017-03-15	17315031	F	501		dBNST															4.66	37
		732 N	3	8	VC 40	2018-02-22	18222041	F	970		dBNST															2.8	15.6
		734 L	1	2	VC 40	2018-02-27	18227006	F	977		dBNST															3.8	43.5
		777 N	1	3	VC 40	2018-03-06	18306010	F	1014		dBNST															3.7	72.26
		779 L	2	5	VC 40	2018-03-08	18308016	F	1038		dBNST															3.4	30.3
		794 RL	1	5	VC 40	2018-04-05	18405023	F	1140		dBNST															3.3	72.38		Fig 4c
		794 RL	1	5	VC 40	2018-04-05	18405026	F	1140		dBNST															3.1	20.4		Dorsal vs Ventral
		794 RL	3	17	VC 40	2018-04-05	18405093	F	1157		dBNST															3.1	29			Latency
		794 RL	3	17	VC 40	2018-04-05	18405097	F	1157		dBNST															3.6	22.2			dorsal	ventral
		943 R	1	1	VC 40	2018-04-16	18416003	F	1187		dBNST															4.86	45.08		average	3.78	3.77333
		943 R	1	2	VC 40	2018-04-16	18416008	F	1188		dBNST															4	23.34		sem	0.196275	0.272636
		954 LL	2	12	VC 40	2018-04-18	18418042	F	1247		dBNST															3.9	41.12		t test	0.983973
		951 R	1	4	VC 40	2018-04-19	18419012	F	1281		dBNST															3.1	24.18
		951 R	1	7	VC 40	2018-04-19	18419023	F	1284		dBNST															2.9	74.22			amplitude
		951 R	1	8	VC 40	2018-04-19	18419026	F	1285		dBNST															3	51.14			dorsal	ventral
		286 R	1	2	VC 40	2017-02-09	17209006	M	421		dBNST															4.2	14.14		average	38.3896	78.54
		286 R	1	4	VC 40	2017-02-09	17209013	M	423		dBNST															2.4	155.22		sem	6.20606	21.5302
		417 R	1	1	VC 40	2017-06-09	17609002	M	544		dBNST															2.66	20.14		t test	0.0352425
		417 R	1	3	VC 40	2017-06-09	17609011	M	546		dBNST															5.44	51.62
		415 RR	2	9	VC 40	2017-06-14	17614031	M	595		dBNST															4.66	9.12
		415 RR	2	11	VC 40	2017-06-14	17614038	M	597		dBNST															6.12	12.34
		807 RR	2	7	VC 40	2018-03-26	18326021	M	1092		dBNST															5.2	9.5
		957 RR	1	2	VC 40	2018-05-10	18510007	M	1329		dBNST															2.8	31.98
		627 RR	1	3	VC 40	2018-01-09	18109011	F	939		vBNST															4.5	132.32
		728 R	2	12	VC 40	2018-03-01	18301039	F	1005		vBNST															3.6	53.84
		777 N	1	4	VC 40	2018-03-06	18306013	F	1015		vBNST															2.7	193.06
		777 N	1	5	VC 40	2018-03-06	18306017	F	1016		vBNST															2.9	17.2
		777 N	2	9	VC 40	2018-03-06	18306039	F	1022		vBNST															2.2	318
		779 L	3	11	VC 40	2018-03-08	18308040	F	1047		vBNST															3.8	7.1
		778 R	2	8	VC 40	2018-03-09	18309025	F	1062		vBNST															3.1	112.78
		812 R	2	12	VC 40	2018-03-30	18330056	F	1130		vBNST															6.1	53.1
		812 R	1	3	VC 40	2018-03-30	18330011	F	1119		vBNST															4	72.86
		812 R	1	4	VC 40	2018-03-30	18330020	F	1120		vBNST															5	19.9
		794 RL	2	8	VC 40	2018-04-05	18405037	F	1146		vBNST															4.8	25.64
		794 RL	2	8	VC 40	2018-04-05	18405041	F	1146		vBNST															4.6	12.9
		824 N	1	4	VC 40	2018-03-19	18319012	M	1072		vBNST															2.8	62.02
		807 RR	2	9	VC 40	2018-03-26	18326031	M	1094		vBNST															3.2	54.54
		807 RR	2	9	VC 40	2018-03-26	18326034	M	1094		vBNST															3.3	42.84

## Sheet: Fig 4g
Raw data from Yong			mice were stimulated with either blue (473) light or yellow (593) light, 10 ms pulse width at 15 Hz
			mice injected with AAV-Flp and AAV-FlpON/CreOFF-ChR2-EYFP or AAV-FlpON/CreOFF-EYFP control in vlBNST, optic fiber in vlBNST
Mice expressing EYFP
gender	ID	group	date of surgery	Hz	weight of mouse	tablet weight before	tablet weight after	food eaten	date of feeding test	% BW
m	885N	b	2/19	15	37	4.1	4	0.1	4/2	0.27027
f	888N	y	2/15	15	23.4	4.51	4.43	0.08		0.34188
f	889R	b	2/15	15	26.8	4.01	3.94	0.07		0.261194
f	890L	y	2/15	15	25.5	5.32	5.22	0.1		0.392157
f	892LL	b	2/15	15	25	5.08	5.02	0.06		0.24
f	893RR	y	2/15	15	25	3.56	3.45	0.11		0.44
m	885N	y	2/19	15	36.7	3.86	3.82	0.04	4/3	0.108992
f	888N	b	2/15	15	22.8	4.29	4.24	0.05		0.219298
f	889R	y	2/15	15	26.9	4.6	4.52	0.08		0.297398
f	890L	b	2/15	15	25.7	4.61	4.54	0.07		0.272374
f	892LL	y	2/15	15	25	4.32	4.25	0.07		0.28
f	893RR	b	2/15	15	25.5	4.44	4.36	0.08		0.313725
Mice expressing ChR2
gender	ID	group	date of surgery	Hz	weight of mouse	tablet weight before	tablet weight after	food eaten	date of feeding test	% BW
m	773N	473	11/28/17	15	25.1	4.13	3.99	0.14	1/8	0.557769
m	774R	592	11/28/17	15	26.2	4.51	4.38	0.13		0.496183
m	775L	473	11/28/17	15	25.5	4.82	4.68	0.14		0.54902
m	773N	592	11/28/17	15	25.3	4.51	4.46	0.05	1/10	0.197628
m	774R	473	11/28/17	15	26.1	4.91	4.66	0.25		0.957854
m	775L	592	11/28/17	15	25.6	5.28	5.22	0.06		0.234375
f	783N	592	1/12/18	15	22	4.86	4.83	0.03	2/20	0.136364
f	784R	473	1/12/18	15	20	5.15	5.07	0.08		0.4
f	771L	592	1/12/18	15	25	5.18	5.1	0.08		0.32
f	783N	473	1/12/18	15	21.1	5.4	5.31	0.09	2/21	0.42654
f	784R	592	1/12/18	15	19.5	4.79	4.75	0.04		0.205128
f	771L	473	1/12/18	15	24.8	4.49	4.36	0.13		0.524194
Data organized -hc													Fig 4g
Mice expressing ChR2													Food intake (% BW)
gender	ID	group	date of surgery	Hz	weight of mouse	tablet weight before	tablet weight after	food eaten	date of feeding test	% BW			Fed mice											EYFP	EYFP	ChR2	ChR2
f	771L	473	1/12/18	15	24.8	4.49	4.36	0.13		0.524194				EYFP	ChR2									Yellow	Blue	Yellow	Blue
f	783N	473	1/12/18	15	21.1	5.4	5.31	0.09	2/21	0.42654				0.219298	0.524194									0.34188	0.219298	0.32	0.524194
f	784R	473	1/12/18	15	20	5.15	5.07	0.08		0.4				0.261194	0.42654									0.297398	0.261194	0.136364	0.42654
m	773N	473	11/28/17	15	25.1	4.13	3.99	0.14	1/8	0.557769				0.272374	0.4									0.392157	0.272374	0.205128	0.4
m	774R	473	11/28/17	15	26.1	4.91	4.66	0.25		0.957854				0.24	0.557769									0.28	0.24	0.197628	0.557769
m	775L	473	11/28/17	15	25.5	4.82	4.68	0.14		0.54902				0.313725	0.957854									0.44	0.313725	0.496183	0.957854
f	771L	592	1/12/18	15	25	5.18	5.1	0.08		0.32				0.27027	0.54902									0.108992	0.27027	0.234375	0.54902
f	783N	592	1/12/18	15	22	4.86	4.83	0.03	2/20	0.136364
f	784R	592	1/12/18	15	19.5	4.79	4.75	0.04		0.205128
m	773N	592	11/28/17	15	25.3	4.51	4.46	0.05	1/10	0.197628			average	0.26281	0.569229								average	0.310071	0.26281	0.264946	0.569229
m	774R	592	11/28/17	15	26.2	4.51	4.38	0.13		0.496183			sem	0.0131094	0.0821779								sem	0.04695	0.0131094	0.0523066	0.0821779
m	775L	592	11/28/17	15	25.6	5.28	5.22	0.06		0.234375			p value	0.00423117									p value	0.355143	0.969181	0.0108065
Mice expressing EYFP
gender	ID	group	date of surgery	Hz	weight of mouse	tablet weight before	tablet weight after	food eaten	date of feeding test	% BW
f	888N	b	2/15	15	22.8	4.29	4.24	0.05		0.219298		Food intake	Fed mice
f	889R	b	2/15	15	26.8	4.01	3.94	0.07		0.261194				EYFP	ChR2
f	890L	b	2/15	15	25.7	4.61	4.54	0.07		0.272374				0.05	0.13
f	892LL	b	2/15	15	25	5.08	5.02	0.06		0.24				0.07	0.09
f	893RR	b	2/15	15	25.5	4.44	4.36	0.08		0.313725				0.07	0.08
m	885N	b	2/19	15	37	4.1	4	0.1	4/2	0.27027				0.06	0.14
f	888N	y	2/15	15	23.4	4.51	4.43	0.08		0.34188				0.08	0.25
f	889R	y	2/15	15	26.9	4.6	4.52	0.08		0.297398				0.1	0.14
f	890L	y	2/15	15	25.5	5.32	5.22	0.1		0.392157
f	892LL	y	2/15	15	25	4.32	4.25	0.07		0.28
f	893RR	y	2/15	15	25	3.56	3.45	0.11		0.44			average	0.0716667	0.138333
m	885N	y	2/19	15	36.7	3.86	3.82	0.04	4/3	0.108992			sem	0.00703167	0.0246869
													p value	0.0266198

[truncated: 8 more sheets: Fig 4h, Fig 5b, Fig 5c, Fig 5g, Fig 5i, Fig 5j, Fig 6c, Fig 6g]
