# Supplementary material for: A bed nucleus of stria terminalis microcircuit regulating inflammation-associated modulation of feeding
Source: Nat Commun. 2019 Jun 24;10:2769. doi: 10.1038/s41467-019-10715-x (PMC6591327; doi:10.1038/s41467-019-10715-x)
Supplement: Supplementary file 4 — Source Data [file 41467_2019_10715_MOESM4_ESM.zip › Source Data - Supplementary Figures.xlsx]

## Sheet: Fig S1i
mouse ID	slice id	pkcd cells number
677	2l	17	l			Fig S1i
	3l	44	l				mouse ID	677		686		697		699		704
	4l	64	l				Level bregma	L	R	L	R	L	R	L	R	L	R		AVERAGE per ovBNST	SEM
	5l	74	l				1	17	14	25		7	6						13.8	3.48425
	6l	80	l				2	44	30	31	41	28	44	58	43	41	45		40.5	2.8176
	7l	47	l				3	64	74	78	53	72	75	91	75	69	85		73.6	3.32733
	8l	16	l				4	74	97	81	62	80	86	96	87	83	83		82.9	3.20572
	2r	14	r				5	80	81	101	78	87	67	79	98	91	44		80.6	5.16656
	3r	30	r				6	47	42		85	46	71	40	46	68			55.625	5.88866
	4r	74	r				7	16				26	37	26	17	27			24.8333	3.13493
	5r	97	r
	6r	81	r
	7r	42	r
686	3l	25	l
	1l	31	l
	4l	78	l
	6l	81	l
	5l	101	l
	5r	41	r
	7r	53	r
	4r	62	r
	2r	78	r
	3r	85	r
697	1l	7	l
	2l	28	l
	3l	72	l
	4l	80	l
	5l	87	l
	6l	46	l
	7l	26	l
	1r	6	r
	2r	44	r
	3r	75	r
	4r	86	r
	5r	67	r
	6r	71	r
	7r	37	r
699	1l	58	l
	2l	91	l
	3l	96	l
	4l	79	l
	5l	40	l
	6l	26	l
	1r	43	r
	2r	75	r
	3r	87	r
	4r	98	r
	5r	46	r
	6r	17	r
704	1l	41	l
	2l	69	l
	3l	83	l
	4l	91	l
	5l	68	l
	6l	27	l
	2r	45	r
	3r	85	r
	4r	83	r
	5r	44	r

## Sheet: Fig S1k
							Fig S2k
							percential
ovBNST	ALL	Pkcd+	Pkcd-				all	PKCd
Type I	34	19	15				0.298246	0.287879
Type II	31	14	17				0.27193	0.212121
Type III	42	32	10				0.368421	0.484848
Other	7	1	6				0.0614035	0.0151515
Total	114	66	48
Sum	114	66

## Sheet: Fig S2a,b
										Averaged per animal								Averaged per animal
slice ID	group	total fos+ cells	number of PKCD-fos+ cells	number of PKCD+fos+ cells	Total number of PKCD+		PKCd/Fos	Fos/PKCd	group	total fos+ cells	in PKCD-fos+ cells	in PKCD+fos+ cells			PKCd/Fos			group	total fos+ cells	in PKCD-fos+ cells	in PKCD+fos+ cells			PKCd/Fos
720-1-1l	TNF	19	5	14	30		73.6842		TNF	16.8	4	12.8			74.8848			CCK	5.75	2.5	3.25			56.6667
720-1-2l	TNF	20	4	16	67		80		TNF									CCK	6	4	2			34.1667
720-1-2r	TNF	11	2	9	20		81.8182		TNF									CCK	6.66667	4	2.66667			37.0875
720-1-3l	TNF	19	4	15	49		78.9474		TNF									CCK	7.22222	4.11111	3.11111			42.5804
720-1-3r	TNF	17	3	14	83		82.3529		TNF									CCK	8	4.33333	3.66667			45.5225
720-1-4l	TNF	10	4	6	81		60		TNF									CCK	8.83333	5.83333	3			35.7955
720-1-4r	TNF	16	6	10	70		62.5		TNF									CCK	12.25	7.25	5			44.0746
720-1-5l	TNF	33	6	27	90		81.8182		TNF									LiCl	10.1	3.8	6.1			60.4048
720-1-5r	TNF	11	3	8	41		72.7273		TNF									LiCl	10.4545	4.72727	5.72727			53.9486
720-1-6r	TNF	12	3	9	56		75		TNF									LiCl	10.5	3.9	6.6			62.9575
721-1-1l	TNF	7	2	5	38		71.4286		TNF	7	1.85714	5.14286			71.0601			TNF	7	1.85714	5.14286			71.0601
721-1-2l	TNF	12	3	9	73		75		TNF									TNF	9.125	2.625	6.5			72.3832
721-1-2r	TNF	9	2	7	46		77.7778		TNF									TNF	9.33333	1.77778	7.55556			82.6538
721-1-3l	TNF	7	1	6	82		85.7143		TNF									TNF	16.8	4	12.8			74.8848
721-1-3r	TNF	4	1	3	61		75		TNF
721-1-4r	TNF	8	3	5	85		62.5		TNF
721-1-5r	TNF	2	1	1	44		50		TNF									TNF
722-1-1l	TNF	6	2	4	62		66.6667		TNF	9.125	2.625	6.5			72.3832			TNF
722-1-2l	TNF	5	0	5	75		100		TNF									TNF
722-1-2r	TNF	7	3	4	36		57.1429		TNF									TNF
722-1-3l	TNF	10	3	7	59		70		TNF									TNF
722-1-3r	TNF	10	5	5	76		50		TNF									TNF
722-1-4l	TNF	6	1	5	57		83.3333		TNF									TNF
722-1-4r	TNF	16	4	12	85		75		TNF									TNF
722-1-5l	TNF	13	3	10	78		76.9231		TNF									TNF
723-1-2l	TNF	6	1	5	35		83.3333		TNF	9.33333	1.77778	7.55556			82.6538			TNF
723-1-4l	TNF	7	2	5	66		71.4286		TNF									TNF
723-1-4r	TNF	17	2	15	70		88.2353		TNF									TNF
723-1-5l	TNF	7	2	5	39		71.4286		TNF									TNF
723-1-5r	TNF	16	2	14	57		87.5		TNF									TNF
723-1-6l	TNF	11	3	8	67		72.7273		TNF									TNF
723-1-6r	TNF	5	0	5	58		100		TNF									TNF
723-1-7l	TNF	2	0	2	35		100		TNF									TNF
723-1-7r	TNF	13	4	9	78		69.2308		TNF									TNF
																		TNF
TNF 100ug/kg																		TNF
slice ID	group	total fos+ cells	number of PKCD-fos+ cells	number of PKCD+fos+ cells					group									TNF
606-1-l	LiCl	4	1	3			75		LiCl	10.1	3.8	6.1			60.4048			TNF
606-1-r	LiCl	7	3	4			57.1429		LiCl									TNF
606-2-l	LiCl	7	3	4			57.1429		LiCl									TNF
606-2-r	LiCl	10	3	7			70		LiCl									TNF
606-3-l	LiCl	15	5	10			66.6667		LiCl									TNF
606-3-r	LiCl	12	4	8			66.6667		LiCl									TNF
606-4-l	LiCl	12	6	6			50		LiCl									TNF
606-4-r	LiCl	14	4	10			71.4286		LiCl
606-5-l	LiCl	10	5	5			50		LiCl
606-5-r	LiCl	10	4	4			40		LiCl									group
612-1-l	LiCl	5	1	4			80		LiCl	10.5	3.9	6.6			62.9575			LiCl
612-1-r	LiCl	17	3	14			82.3529		LiCl									LiCl
612-2-l	LiCl	10	4	6			60		LiCl									LiCl
612-2-r	LiCl	7	3	4			57.1429		LiCl									LiCl
612-3-l	LiCl	9	1	8			88.8889		LiCl									LiCl
612-3-r	LiCl	12	3	9			75		LiCl									LiCl
612-4-l	LiCl	14	8	6			42.8571		LiCl									LiCl
612-4-r	LiCl	15	7	8			53.3333		LiCl									LiCl
612-5-l	LiCl	10	6	4			40		LiCl									LiCl
612-5-r	LiCl	6	3	3			50		LiCl									LiCl
613-1-l	LiCl	10	4	6			60		LiCl	10.4545	4.72727	5.72727			53.9486			LiCl
613-1-r	LiCl	2	1	1			50		LiCl									LiCl
613-2-l	LiCl	8	4	4			50		LiCl									LiCl
613-2-r	LiCl	14	5	9			64.2857		LiCl									LiCl
613-3-l	LiCl	5	3	2			40		LiCl									LiCl
613-3-r	LiCl	12	4	8			66.6667		LiCl									LiCl
613-4-l	LiCl	14	9	5			35.7143		LiCl									LiCl
613-4-r	LiCl	9	2	7			77.7778		LiCl									LiCl
613-5-l	LiCl	22	10	12			54.5455		LiCl									LiCl
613-5-r	LiCl	9	5	4			44.4444		LiCl									LiCl
613-6-l	LiCl	10	5	5			50		LiCl									LiCl
																		LiCl
629-1-1l	CCK	2	1	1	the ID of 629 should be 679		50		CCK	6.66667	4	2.66667			37.0875			LiCl
629-1-2l	CCK	6	4	2			33.3333		CCK									LiCl
629-1-2r	CCK	2	2	0			0		CCK									LiCl
629-1-3l	CCK	11	6	5			45.4545		CCK									LiCl
629-1-3r	CCK	8	5	3			37.5		CCK									LiCl
629-1-4l	CCK	8	5	3			37.5		CCK									LiCl
629-1-4r	CCK	10	6	4			40		CCK
629-1-5l	CCK	5	3	2			40		CCK									CCK
629-1-5r	CCK	8	4	4			50		CCK									CCK
681-1-l	CCK	6	2	4			66.6667		CCK	12.25	7.25	5			44.0746			CCK
681-2-l	CCK	10	4	6			60		CCK									CCK
681-2-r	CCK	6	3	3			50		CCK									CCK
681-3-l	CCK	7	3	4			57.1429		CCK									CCK
681-3-r	CCK	13	8	5			38.4615		CCK									CCK
681-4-l	CCK	17	12	5			29.4118		CCK									CCK
681-4-r	CCK	19	11	8			42.1053		CCK									CCK
681-5-l	CCK	18	11	7			38.8889		CCK									CCK
681-5-r	CCK	17	14	3			17.6471		CCK									CCK
681-6-l	CCK	12	4	8			66.6667		CCK									CCK
681-6-r	CCK	15	10	5			33.3333		CCK									CCK
681-7-l	CCK	7	5	2			28.5714		CCK									CCK
683-2-l	CCK	5	1	4			80		CCK	7.22222	4.11111	3.11111			42.5804			CCK
683-3-l	CCK	7	5	2			28.5714		CCK									CCK
683-3-r	CCK	3	2	1			33.3333		CCK									CCK
683-4-l	CCK	5	3	2			40		CCK									CCK
683-4-r	CCK	12	6	6			50		CCK									CCK
683-5-l	CCK	13	8	5			38.4615		CCK									CCK
683-5-r	CCK	8	4	4			50		CCK									CCK
683-6-l	CCK	5	4	1			20		CCK									CCK
683-6-r	CCK	7	4	3			42.8571		CCK									CCK
688-2-l	CCK	2	1	1			50		CCK	5.75	2.5	3.25			56.6667			CCK
688-3-l	CCK	8	4	4			50		CCK									CCK
688-3-r	CCK	3	1	2			66.6667		CCK									CCK
688-4-r	CCK	10	4	6			60		CCK									CCK
748-3l	CCK	8	5	3	The ID should be 798		37.5		CCK	8	4.33333	3.66667			45.5225			CCK
748-3r	CCK	8	2	6			75		CCK									CCK
748-4l	CCK	9	5	4			44.4444		CCK									CCK
748-4r	CCK	7	4	3			42.8571		CCK									CCK
748-5r	CCK	10	6	4			40		CCK									CCK
748-6l	CCK	6	4	2			33.3333		CCK									CCK
790-2l	CCK	5	3	2			40		CCK	6	4	2			34.1667			CCK
790-2r	CCK	2	2	0			0		CCK									CCK
790-3l	CCK	6	3	3			50		CCK									CCK
790-3r	CCK	7	5	2			28.5714		CCK									CCK
790-4l	CCK	2	1	1			50		CCK									CCK
790-4r	CCK	6	4	2			33.3333		CCK									CCK
790-5l	CCK	14	11	3			21.4286		CCK									CCK
790-5r	CCK	6	3	3			50		CCK									CCK
791-3l	CCK	6	3	3			50		CCK	8.83333	5.83333	3			35.7955			CCK
791-5l	CCK	10	5	5			50		CCK									CCK
791-5r	CCK	11	8	3			27.2727		CCK									CCK
791-6l	CCK	12	10	2			16.6667		CCK									CCK
791-6r	CCK	8	5	3			37.5		CCK									CCK
791-7l	CCK	6	4	2			33.3333		CCK									CCK
							Averaged per animal
							group	total fos+ cells	in PKCD-fos+ cells	in PKCD+fos+ cells			PKCd/Fos
							CCK	5.75	2.5	3.25			56.6667
							CCK	6	4	2			34.1667
							CCK	6.66667	4	2.66667			37.0875
							CCK	7.22222	4.11111	3.11111			42.5804
							CCK	8	4.33333	3.66667			45.5225
							CCK	8.83333	5.83333	3			35.7955
							CCK	12.25	7.25	5			44.0746
							LiCl	10.1	3.8	6.1			60.4048
							LiCl	10.4545	4.72727	5.72727			53.9486
							LiCl	10.5	3.9	6.6			62.9575
							TNF	7	1.85714	5.14286			71.0601
							TNF	9.125	2.625	6.5			72.3832
							TNF	9.33333	1.77778	7.55556			82.6538
							TNF	16.8	4	12.8			74.8848
						Fig S2a					Fig S2b
							total Fos+ neurons in ovBNST				Fos in PKCd+ neurons					Fos in PKCd- neurons
							CCK	LiCl	TNF		CCK	LiCl	TNF			CCK	LiCl	TNF
							5.75	10.1	7		3.25	6.1	5.14286			2.5	3.8	1.85714
							6	10.4545	9.125		2	5.72727	6.5			4	4.72727	2.625
							6.66667	10.5	9.33333		2.66667	6.6	7.55556			4	3.9	1.77778
							7.22222		16.8		3.11111		12.8			4.11111		4
							8				3.66667					4.33333
							8.83333				3					5.83333
							12.25				5					7.25
						average	7.81746	10.3515	10.5646		3.24206	6.14242	7.9996			4.5754	4.14242	2.56498
						sem	0.844716	0.12644	2.14428		0.35255	0.252826	1.67458			0.576927	0.293846	0.515073
						p value					0.0721002	0.0067008	0.0210643

## Sheet: Fig S3a,b
Experiment performed by Dr. Yong Wang
Raw data from Yong
GENDER	GROUP	ID	date of surgery	CNO/Saline	weight of mouse	tablet weight before	tablet weight after	food eaten
f	mcherry	604n	10/5	c	24.4	3.89	3.62	0.27
f	mcherry	611L	10/5	c	16.8	4.88	4.68	0.2
m	mcherry	610RR	9/27	c	28.2	4.32	4.16	0.16
m	mcherry	616RL	9/27	c	27	4.3	4.05	0.25
f	mcherry	604n	10/5	s	24.5	4.18	3.88	0.3
f	mcherry	611L	10/5	s	17	3.93	3.7	0.23
m	mcherry	610RR	9/27	s	28	3.98	3.86	0.12
m	mcherry	616RL	9/27	s	27	4.24	3.95	0.29
m	mcherry	786RR	11/27	c	27.5	4.41	4.22	0.19
m	mcherry	769R	11/27	c	28	4.66	4.35	0.31
m	mcherry	770L	11/27	c	35.2	4.35	4.03	0.32
m	mcherry	751RRR	11/27	c	26	4.79	4.45	0.34
m	mcherry	786RR	11/27	s	27.5	4.56	4.11	0.45			The mice tested on this day are weird and eat a lot.
m	mcherry	769R	11/27	s	28	5.23	4.9	0.33
m	mcherry	770L	11/27	s	35	4.14	3.81	0.33
m	mcherry	751RRR	11/27	s	26	4.31	3.96	0.35
f	mcherry	872R	2/21/18	c	19.8	4.52	4.31	0.21
f	mcherry	877N	2/21/18	s	21.1	4.15	3.96	0.19
f	mcherry	925RR	2/21/18	c	23.8	4.02	3.9	0.12
f	mcherry	926L	2/21/18	s	20	4.93	4.81	0.12
f	mcherry	872R	2/21/18	s	20.8	4.04	3.79	0.25
f	mcherry	877N	2/21/18	c	20.8	4.57	4.4	0.17
f	mcherry	925RR	2/21/18	s	23.5	4.27	4.16	0.11
f	mcherry	926L	2/21/18	c	20.1	4.74	4.56	0.18					HC Notes: the following mice tested twice with saline, so use the average data
													Food intake (g)					Food intake (%BW)
gender			ID	group(cno/sal)	date of surgery	EXP date	weight of mouse	tablet weight before	tablet weight after	food eaten				test 1	test 2	average			test 1	test 2	average
m	bnst mcherry	sal	751RRR	sal injection	11/27	2018-01-03	23.1	4.26	4.02	0.24			751RRR	0.35	0.24	0.295		751RRR	1.34615	1.03896	1.19256
m	bnst mcherry	sal	769R	sal injection	11/27	2018-01-03	26.9	4.85	4.67	0.18			769R	0.33	0.18	0.255		769R	1.17857	0.669145	0.923858
m	bnst mcherry	sal	770L	sal injection	11/27	2018-01-03	31.7	4.4	4.26	0.14			770L	0.33	0.14	0.235		770L	0.942857	0.44164	0.692249
m	bnst mcherry	sal	786RR	sal injection	11/27	2018-01-03	26.5	4.78	4.62	0.16			786RR	0.45	0.16	0.305		786RR	1.63636	0.603774	1.12007
Data organized, -hc												Fig S3a								Fig S3b
GENDER	GROUP	ID	date of surgery	CNO/Saline	weight of mouse	tablet weight before	tablet weight after	food eaten	corrected with body weight	corrected with body weight		Food intake (g)								Food intake (%BW)
f	mcherry	604n	10/5	c	24.4	3.89	3.62	0.27	1.10656	1.10656		injection	Sal	cno	sal	cno				injection	Sal	cno	sal	cno
f	mcherry	611L	10/5	c	16.8	4.88	4.68	0.2	1.19048	1.19048		virus	mCherry	mCherry	mCherry	mCherry				mCherry	mCherry	mCherry	mCherry	hM4Di
f	mcherry	872R	2/21/18	c	19.8	4.52	4.31	0.21	1.06061	1.06061		gender	male	male	female	female				gender	male	male	female	female
f	mcherry	877N	2/21/18	c	20.8	4.57	4.4	0.17	0.817308	0.817308
f	mcherry	925RR	2/21/18	c	23.8	4.02	3.9	0.12	0.504202	0.504202			0.12	0.16	0.3	0.27					0.428571	0.567376	1.22449	1.10656
f	mcherry	926L	2/21/18	c	20.1	4.74	4.56	0.18	0.895522	0.895522			0.29	0.25	0.23	0.2					1.07407	0.925926	1.35294	1.19048
f	mcherry	604n	10/5	s	24.5	4.18	3.88	0.3	1.22449	1.22449			0.295	0.34	0.25	0.21					1.19256	1.30769	1.20192	1.06061
f	mcherry	611L	10/5	s	17	3.93	3.7	0.23	1.35294	1.35294			0.255	0.31	0.19	0.17					0.923858	1.10714	0.900474	0.817308
f	mcherry	872R	2/21/18	s	20.8	4.04	3.79	0.25	1.20192	1.20192			0.235	0.32	0.11	0.12					0.692249	0.909091	0.468085	0.504202
f	mcherry	877N	2/21/18	s	21.1	4.15	3.96	0.19	0.900474	0.900474			0.305	0.19	0.12	0.18					1.12007	0.690909	0.6	0.895522
f	mcherry	925RR	2/21/18	s	23.5	4.27	4.16	0.11	0.468085	0.468085		4 mice repeated, used the average data (see below)
f	mcherry	926L	2/21/18	s	20	4.93	4.81	0.12	0.6	0.6
m	mcherry	610RR	9/27	c	28.2	4.32	4.16	0.16	0.567376	0.567376		average	0.25	0.261667	0.2	0.191667				average	0.90523	0.918023	0.957986	0.929112
m	mcherry	616RL	9/27	c	27	4.3	4.05	0.25	0.925926	0.925926		sem	0.0281662	0.0302673	0.0305505	0.0202347				sem	0.11974	0.109892	0.148097	0.10186
m	mcherry	751RRR	11/27	c	26	4.79	4.45	0.34	1.30769	1.30769
m	mcherry	769R	11/27	c	28	4.66	4.35	0.31	1.10714	1.10714										ttest	0.938812	0.832799	0.875578
m	mcherry	770L	11/27	c	35.2	4.35	4.03	0.32	0.909091	0.909091											0.787415	0.942465
m	mcherry	786RR	11/27	c	27.5	4.41	4.22	0.19	0.690909	0.690909											0.882273
m	mcherry	610RR	9/27	s	28	3.98	3.86	0.12	0.428571	0.428571
m	mcherry	616RL	9/27	s	27	4.24	3.95	0.29	1.07407	1.07407
m	mcherry	751RRR	11/27	s	Notes: the following mice tested twice with saline, so use the average data			0.295		1.19256
m	mcherry	769R	11/27	s				0.255		0.923858
m	mcherry	770L	11/27	s				0.235		0.692249
m	mcherry	786RR	11/27	s				0.305		1.12007
													For Prism analysis
													food intake (g)
													Sal	mCherry	male		0.12	0.29	0.295	0.255	0.235	0.305
													cno	mCherry	male		0.16	0.25	0.34	0.31	0.32	0.19
													sal	mCherry	female		0.3	0.23	0.25	0.19	0.11	0.12
													cno	mCherry	female		0.27	0.2	0.21	0.17	0.12	0.18
													Food intake (%BW)
													Sal	mCherry	male		0.428571	1.07407	1.19256	0.923858	0.692249	1.12007
													cno	mCherry	male		0.567376	0.925926	1.30769	1.10714	0.909091	0.690909
													sal	mCherry	female		1.22449	1.35294	1.20192	0.900474	0.468085	0.6
													cno	hM4Di	female		1.10656	1.19048	1.06061	0.817308	0.504202	0.895522

## Sheet: Fig S4a,b
											Fig S4b
Fasted feeding with or without blue light											Food intake (%BW)	fasted feeding
ID	group	date of surgery	light 15 Hz	weight of mouse	tablet weight before	tablet weight after	food taken	% BW				Mice ID	No light	Blue light
428N	ChR2	3/24/17	15	22.5	4.37	4.34	0.03	0.133333				428N	0.76	0.133333
429R	ChR2	3/24/17	15	23	3.62	3.47	0.15	0.652174				429R	1.54167	0.652174
434RR	ChR2	3/24/17	15	21.5	3.72	3.66	0.06	0.27907				434RR	1.56522	0.27907
496L	ChR2	6/13/17	15	27	4.04	3.79	0.25	0.925926				496L	1.51852	0.925926
498N	ChR2	6/13/17	15	23	4.86	4.84	0.02	0.0869565				498N	1.3913	0.0869565
601N	ChR2	9/21/17	15	26	4.58	4.58	0	0				601N	0.528302	0
602R	ChR2	9/21/17	15	26	4.74	4.65	0.09	0.346154				602R	0.434783	0.346154
603L	ChR2	9/21/17	15	31	5.44	5.44	0	0				603L	0.653595	0
428N	ChR2	3/24/17	n	25	4.97	4.78	0.19	0.76				960R	0.714286	0.0347222
429R	ChR2	3/24/17	n	24	4.2	3.83	0.37	1.54167				965RR	0.763636	0.0724638
434RR	ChR2	3/24/17	n	23	4.85	4.49	0.36	1.56522				966L	0.652921	0.182482
496L	ChR2	6/13/17	n	27	4.58	4.17	0.41	1.51852				977RRL	0.551724	0.299625
498N	ChR2	6/13/17	n	23	4.97	4.65	0.32	1.3913
601N	ChR2	9/21/17	n	26.5	4.87	4.73	0.14	0.528302
602R	ChR2	9/21/17	n	25.3	4.72	4.61	0.11	0.434783
603L	ChR2	9/21/17	n	30.6	4.39	4.19	0.2	0.653595				average	0.922996	0.251076
												p value	4.4396e-05
Fasted feeding without blue light
ID	date of surgery	Hz	weight of mouse	tablet weight before	tablet weight after	food eaten	date of feeding test	%BW
960R	3/9	n	28	4.34	4.14	0.2	4/20	0.714286
965RR	3/9	n	27.5	4.66	4.45	0.21	4/20	0.763636
966L	3/9	n	29.1	4.27	4.08	0.19	4/20	0.652921
977RRL	3/9	n	29	5.13	4.97	0.16	4/20	0.551724
Fasted feeding with blue light
ID	date of surgery	Hz	weight of mouse	tablet weight before	tablet weight after	food eaten	date of feeding test	%bw
960R	3/9	b 15	28.8	4.75	4.74	0.01	4/12	0.0347222
965RR	3/9	b 15	27.6	4.33	4.31	0.02	4/12	0.0724638
966L	3/9	b 15	27.4	4.31	4.26	0.05	4/12	0.182482
977RRL	3/9	b 15	26.7	4.61	4.53	0.08	4/12	0.299625
											Fig S4a
												fed feeding
fed feeding without blue light												Mice ID	No light	Blue light
ID	date of surgery	Hz	weight of mouse	tablet weight before	tablet weight after	food eaten	date of feeding test	%BW				960R	0.0967742	0
960R	3/9	n	31	4.01	3.98	0.03	4/18	0.0967742				965RR	0.202703	0
965RR	3/9	n	29.6	3.58	3.52	0.06	4/18	0.202703				966L	0.228013	0.0666667
966L	3/9	n	30.7	3.94	3.87	0.07	4/18	0.228013				977RRL	0.194805	0.0337838
977RRL	3/9	n	30.8	5.09	5.03	0.06	4/18	0.194805
Fed feeding with blue light
ID	date of surgery	Hz	weight of mouse	tablet weight before	tablet weight after	food eaten	date of feeding test	%BW				average	0.180574	0.0251126
960R	3/9	b 15	32.1	4.16	4.16	0	4/10	0
965RR	3/9	b 15	30.1	5.04	5.04	0	4/10	0				p value	0.00573128
966L	3/9	b 15	30	4.28	4.26	0.02	4/9	0.0666667
977RRL	3/9	b 15	29.6	4.86	4.85	0.01	4/9	0.0337838

## Sheet: Fig S4c,d
Raw data from Yong
gender	ID	group	date of surgery	Hz	weight of mouse	tablet weight before	tablet weight after	food eaten			Food intake (g)
M	46R	ChR2		15	27.4	3.42	3.41	0.01				male female combined	15 Hz					Fig S4d									EYFP	ChR2 5 Hz	ChR2 10 Hz	ChR2 15 Hz
M	82N	ChR2		15	27	4.51	4.47	0.04				sex	mice	EYFP	ChR2	mice	sex									75R	0.17	0.19	0.15	0.01
M	83R	ChR2		15	23.8	4.53	4.39	0.14				M	75R	0.17	0.01	46R	M									19R	0.28	0.12	0.02	0.04
F	123R	ChR2		15	17.8	3.49	3.47	0.02				M	19R	0.28	0.04	82N	M									56L	0.16	0.19	0.13	0.14
M	172L	ChR2		15	22.8	3.4	3.37	0.03				M	56L	0.16	0.14	83R	M									120L	0.17	0.1	0.05	0.02
M	173RR	ChR2		15	22.9	3.93	3.75	0.18				F	120L	0.17	0.02	123R	F									137N	0.22	0.12	0.04	0.03
												M	137N	0.22	0.03	172L	M									138R	0.32	0.22	0.21	0.18
M	75R	EYFP		15	30	3.53	3.36	0.17				M	138R	0.32	0.18	173RR	M									386L	0.27	0.21	0.15	0.05
M	19R	EYFP		15	36	4.32	4.04	0.28				M	386L	0.27	0.05	378N	M									381RR	0.33	0.27	0.13	0.02
M	56L	EYFP		15	32.6	5.13	4.97	0.16				M	381RR	0.33	0.02	387R	M									344N	0.36	0.29	0.17	0.07
F	120L	EYFP		15	20.5	3.64	3.47	0.17				F	344N	0.36	0.07	348R	F									355LL	0.44	0.15	0.08	0.03
M	137N	EYFP		15	20	3.95	3.73	0.22				F	355LL	0.44	0.03	346L	F									582N	0.15			0.03
M	138R	EYFP		15	21	3.49	3.17	0.32				F	582N	0.15	0.03	577RR	F									583R	0.34			0.02
												F	583R	0.34	0.02	575L	F									585N	0.18			0.03
												M	585N	0.18	0.03	573LL	F									587L	0.2			0.02
M	378N	ChR2	2/14/17	15	25	4.72	4.67	0.05				M	587L	0.2	0.02	586R	M									594RL	0.19			0.03
M	387R	ChR2	2/14/17	15	23	4.95	4.93	0.02				M	594RL	0.19	0.03	588RR	M									75R	0.17
F	348R	ChR2	2/16/17	15	21	4.77	4.7	0.07																		19R	0.26
F	346L	ChR2	2/16/17	15	20	4.19	4.16	0.03																		56L	0.17
																										120L	0.34
M	386L	EYFP	2/14/17	15	20	4.33	4.06	0.27					Average	0.252	0.048											137N	0.25
M	381RR	EYFP	2/14/17	15	26.5	4.79	4.46	0.33					sem	0.0230569	0.0124671											138R	0.29
F	344N	EYFP	2/16/17	15	18	4.38	4.02	0.36					test p	1.77246e-08												386L	0.3
F	355LL	EYFP	2/16/17	15	20.5	4.58	4.14	0.44																		381RR	0.31
												Fig S4c														344N	0.28
F	582N	EYFP	9/12	15	15	4.89	4.74	0.15				Food intake (g)														355LL	0.35
F	583R	EYFP	9/12	15	18	5.11	4.77	0.34					15 Hz
F	577RR	ChR2	9/12	15	18.8	4.17	4.14	0.03					EYFP		ChR2											Average	0.26	0.186	0.113	0.048
F	575L	ChR2	9/12	15	21.5	4.34	4.32	0.02					Control		Activation											sem	0.015748	0.0202868	0.0197231	0.0124671
F	573LL	ChR2	9/12	15	17.7	4.43	4.4	0.03					Male	Female	Male	Female										test p	0.0127022	0.018874	0.00742714
													0.17	0.17	0.01	0.02
M	585N	EYFP	9/13	15	28.2	4.56	4.38	0.18					0.28	0.36	0.04	0.07
M	586R	ChR2	9/13	15	28.7	4.5	4.48	0.02					0.16	0.44	0.14	0.03
M	587L	EYFP	9/13	15	28.6	4.17	3.97	0.2					0.22	0.15	0.03	0.03							For Prism Analysis
M	588RR	ChR2	9/13	15	26.6	4.5	4.47	0.03					0.32	0.34	0.18	0.02							15 Hz	EYFP	Control	Male	0.17	0.28	0.16	0.22	0.32	0.27	0.33	0.18	0.2	0.19
M	594RL	EYFP	9/13	15	25.6	4.96	4.77	0.19					0.27		0.05	0.03										Female	0.17	0.36	0.44	0.15	0.34
													0.33		0.02									ChR2	Activation	Male	0.01	0.04	0.14	0.03	0.18	0.05	0.02	0.02	0.03
													0.18		0.02											Female	0.02	0.07	0.03	0.03	0.02	0.03
													0.2		0.03
													0.19
Data organized -hc												AVERAGE	0.232	0.292	0.0577778	0.0333333
gender	ID	group	date of surgery	Hz	weight of mouse	tablet weight before	tablet weight after	food eaten	%BW			SEM	0.0199332	0.0565155	0.0199846	0.00760117
F	123R	ChR2		15	17.8	3.49	3.47	0.02	0.11236			p	0.232891		0.355684
F	346L	ChR2	2/16/17	15	20	4.19	4.16	0.03	0.15			p	1.05789e-05	0.000735955
F	348R	ChR2	2/16/17	15	21	4.77	4.7	0.07	0.333333
F	573LL	ChR2	9/12	15	17.7	4.43	4.4	0.03	0.169492
F	575L	ChR2	9/12	15	21.5	4.34	4.32	0.02	0.0930233
F	577RR	ChR2	9/12	15	18.8	4.17	4.14	0.03	0.159574			Food intake (% BW)
F	120L	EYFP		15	20.5	3.64	3.47	0.17	0.829268				EYFP				ChR2
F	344N	EYFP	2/16/17	15	18	4.38	4.02	0.36	2				5 Hz	10 Hz	15 Hz		5 Hz	10 Hz	15 Hz
F	355LL	EYFP	2/16/17	15	20.5	4.58	4.14	0.44	2.14634				1.33333	1.29534	1.1		0.491803	0.185185	0.131579
F	582N	EYFP	9/12	15	15	4.89	4.74	0.15	1				1.44105	1.45	1.52381		0.90535	0.954545	0.786026
F	583R	EYFP	9/12	15	18	5.11	4.77	0.34	1.88889				0.816901	0.742857	0.777778		0.807692	0.576923	0.2
M	172L	ChR2		15	22.8	3.4	3.37	0.03	0.131579				1.39623	1.16981	1.24528		1.125	0.541667	0.0869565
M	173RR	ChR2		15	22.9	3.93	3.75	0.18	0.786026				1.47619	1.46341	1.35		0.71161	0.583658	0.0364964
M	378N	ChR2	2/14/17	15	25	4.72	4.67	0.05	0.2					0.512048	0.490798		0.437956	0.0829876	0.0696864
M	387R	ChR2	2/14/17	15	23	4.95	4.93	0.02	0.0869565				0.641892	0.572391	0.638298		0.805085	0.548523	0.112782
M	46R	ChR2		15	27.4	3.42	3.41	0.01	0.0364964				1.4486	1.77083	0.699301		0.515464	0.277778	0.148148
M	586R	ChR2	9/13	15	28.7	4.5	4.48	0.02	0.0696864				1.62162	1.51351	0.742188		0.697674	0.380952	0.588235
M	588RR	ChR2	9/13	15	26.6	4.5	4.47	0.03	0.112782				1.5	1.62791	0.566667		1.28889	0.772727	0.11236
M	82N	ChR2		15	27	4.51	4.47	0.04	0.148148						0.829268				0.15
M	83R	ChR2		15	23.8	4.53	4.39	0.14	0.588235						2				0.333333
M	137N	EYFP		15	20	3.95	3.73	0.22	1.1						2.14634				0.169492
M	138R	EYFP		15	21	3.49	3.17	0.32	1.52381						1				0.0930233
M	19R	EYFP		15	36	4.32	4.04	0.28	0.777778						1.88889				0.159574
M	381RR	EYFP	2/14/17	15	26.5	4.79	4.46	0.33	1.24528
M	386L	EYFP	2/14/17	15	20	4.33	4.06	0.27	1.35
M	56L	EYFP		15	32.6	5.13	4.97	0.16	0.490798
M	585N	EYFP	9/13	15	28.2	4.56	4.38	0.18	0.638298
M	587L	EYFP	9/13	15	28.6	4.17	3.97	0.2	0.699301			Average	1.29281	1.20253	1.13562		0.810525	0.524418	0.21758
M	594RL	EYFP	9/13	15	25.6	4.96	4.77	0.19	0.742188			sem	0.126194	0.158821	0.150404		0.0901499	0.0858039	0.0573491
M	75R	EYFP		15	30	3.53	3.36	0.17	0.566667			test p	0.668141

## Sheet: Fig S4e
																	Fig S4e
	injection	Weight	Food 1	Food 2 (30min, only pellet, debris is not included)	poop pellet number	Food 3 (2 hr, pellet)	Food 3 all		Food intake (30min)	%BW	Food intake (2 hr)	%BW					SAL		CNO
		3:20PM	3:59PM	4:30PM		6PM											2 hr food intake
1198N	CNO	38.4	4.258	4.208	2	4.079	4.099		0.05	0.130208	0.159	0.414062			virus	Mice ID	mCherry	hM3Dq	mCherry	hM3Dq
1199R	CNO	36.2	4.923	4.904	3	4.823	4.842		0.019	0.0524862	0.081	0.223757			hM3Dq	1198N		1.06971		0.414062
1194L	CNO	33.8	4.186	4.147	8	4.014	4.047		0.039	0.115385	0.139	0.411243			hM3Dq	1199R		0.974063		0.223757
1192RR	CNO	32.4	4.363	4.208	10	4.014	4.031		0.155	0.478395	0.332	1.02469			hM3Dq	1194L		1.19195		0.411243
															mCherry	1192RR	1.29085		1.02469
1205N	SAL	22.3	3.781	3.444	15	3.141	3.207		0.337	1.51121	0.574	2.57399			hM3Dq	1205N		2.57399		1.03587
1206R	SAL	22.3	3.986	3.72	8	3.458	3.508		0.266	1.19283	0.478	2.1435			hM3Dq	1206R		2.1435		0.901869
1207L	SAL	22.2	4.635	4.441	4	4.228	4.275		0.194	0.873874	0.36	1.62162			hM3Dq	1207L		1.62162		1.50472
															mCherry	1136N	1.38369		1.3689
															mCherry	1137R	1.47531		1.33538
															mCherry	1146L	1.49837		1.60784
	injection	Weight	Food 1	Food 2 (30min, only pellet, debris is not included)	poop pellet number	Food 3 (2 hr, pellet)	Food 3 all		Food intake (30min)	%BW	Food intake (2 hr)	%BW
		3:20PM	3:59PM	4:30PM		6PM										MEAN	1.41205	1.5958	1.33421	0.748587
1198N	SAL	37.3	4.467	4.303	0	4.012	4.068		0.164	0.439678	0.399	1.06971				SEM	0.0473877	0.26356	0.119681	0.198235
1199R	SAL	34.7	4.749	4.637	13	4.37	4.411		0.112	0.322767	0.338	0.974063				P 1 tail				0.00843426
1194L	SAL	32.3	4.447	4.184	6	4.013	4.062		0.263	0.814241	0.385	1.19195				P 2 tail	0.594605	0.467253	0.0582759	0.0279403
1192RR	SAL	30.6	4.687	4.504	11	4.233	4.292		0.183	0.598039	0.395	1.29085								0.0293737
1205N	CNO	22.3	4.766	4.703	13	4.2269	4.535		0.063	0.282511	0.231	1.03587
1206R	CNO	21.4	3.753	3.706	5	3.467	3.56		0.047	0.219626	0.193	0.901869
1207L	CNO	21.2	4.171	4.095	12	3.741	3.852		0.076	0.358491	0.319	1.50472
1136N	SAL	33.1	4.473	4.32	4	3.9	4.015		0.153	0.462236	0.458	1.38369
1137R	SAL	32.4	4.034	3.762	4	3.488	3.556		0.272	0.839506	0.478	1.47531
1146L	SAL	30.7	3.556	3.406	13	3.023	3.096		0.15	0.488599	0.46	1.49837
1136N	CNO	32.8	4.373	4.235	2	3.805	3.924		0.138	0.420732	0.449	1.3689
1137R	CNO	32.5	3.91	3.689	4	3.419	3.476		0.221	0.68	0.434	1.33538
1146L	CNO	30.6	4.195	3.962	11	3.607	3.703		0.233	0.761438	0.492	1.60784
																For Prism two-way anova analysis
																SAL	2 hr food intake	mCherry				1.29085				1.38369	1.47531	1.49837
																		hM3Dq	1.06971	0.974063	1.19195		2.57399	2.1435	1.62162
																CNO		mCherry				1.02469				1.3689	1.33538	1.60784
																		hM3Dq	0.414062	0.223757	0.411243		1.03587	0.901869	1.50472

## Sheet: Fig S5a
ID	gender	group	test duration (s)	PRE OA	PRE CA	PRE V	PRE D	PRE OA E	ST OA	ST CA	ST V	ST D	ST OA E	AF OA	AF CA	AF V	AF D	AF OA E
46	m	ChR2	120	45.3	74.7	5.89	705.62	8	0	120	1.94	227.65	0	15.37	104.63	4.75	541.37	4
82	m	ChR2	120	32.43	87.57	4.67	557.01	8	0	120	3.87	431.52	8	0	120	0.48	56.85	8
83	m	ChR2	120	51.16	68.84	4.46	531.44	5	22.5	97.5	4.68	519	6	1.63	118.37	2.5	292.11	1
172	m	ChR2	120	120	0	0.66	63.11	1	120	0	2.61	308.77	1	120	0	0.47	55.17	1
173	m	ChR2	120	119.39	0.63	2.48	287.29	3	120	0	2.69	315.76	1	114.62	2.77	1.73	196.51	2
123	f	ChR2	120	41.33	78.73	3.61	428.68	3	0.47	119.58	6.33	705.29	4	0	120	0.35	42.18	0
378	m	ChR2	120	33.8633	86.1367	3.12673	375.275	6	0	120	5.4572	624.787	0	0	120	0.475464	57.0658	0
387	m	ChR2	120	62.2252	57.7748	2.96512	351.716	2	5.06601	114.934	5.11206	572.306	2	5.76592	114.234	1.77268	212.753	2
348	f	ChR2	120	72.5355	47.4645	2.30714	174.168	1	18.9796	101.02	4.95248	588.313	3	0	120	1.44701	171.79	0
346	f	ChR2	120	78.0133	41.9867	3.10498	363.551	1	9.00153	110.998	5.43062	641.284	3	0	120	1.47964	169.448	0
137	m	EYFP	120	57.81	62.21	3.09	102.25	1	0.08	119.97	2.66	254.45	1	0	120	0.51	61.11	0
138	m	EYFP	120	13.17	106.89	2.08	246.48	4	0	120	4.12	459.75	0	0	120	0.47	56.2	0
120	f	EYFP	120	113.56	1.05	3.64	365.52	8	116.55	2.92	4.9	572.07	3	109.24	4.97	2.66	295.72	1
386	m	EYFP	120	85.9567	34.0433	2.28285	249.988	1	12.7381	107.262	5.30759	622.285	7	1.48667	118.513	0.940792	110.366	1
381	m	EYFP	120	120	0	2.57272	305.18	1	120	0	1.7614	197.668	1	92.4241	27.5759	2.57916	309.555	1
344	f	EYFP	120	119.892	0.108	1.69334	199.067	2	120	0	4.26151	468.875	1	43.5636	76.4364	3.37501	302.835	3
355	f	EYFP	120	46.0954	73.9046	2.41855	286.247	1	0	120	6.97425	809.63	0	0	120	2.53987	291.294	0
19	m	EYFP	120	75.29	44.71	3.6	429.32	3	8.53	111.47	4.64	530.33	4	0	120	3.22	382.82	0
75	m	EYFP	120	75.29	44.71	4.29	493.97	10	8.53	111.47	4.29	497.22	5	0	120	2.22	266.57	0
			Fig S5a
				time in open arm				time in open arm				open arm entry				open arm entry
				ChR2				EYFP				ChR2				EYFP
				Off	On	Off		Off	On	Off		Off	On	Off		Off	On	Off
				45.3	0	15.37		57.81	0.08	0		8	0	4		1	1	0
				32.43	0	0		13.17	0	0		8	8	8		4	0	0
				51.16	22.5	1.63		113.56	116.55	109.24		5	6	1		8	3	1
				120	120	120		85.9567	12.7381	1.48667		1	1	1		1	7	1
				119.39	120	114.62		120	120	92.4241		3	1	2		1	1	1
				41.33	0.47	0		119.892	120	43.5636		3	4	0		2	1	3
				33.8633	0	0		46.0954	0	0		6	0	0		1	0	0
				62.2252	5.06601	5.76592		75.29	8.53	0		2	2	2		3	4	0
				72.5355	18.9796	0		75.29	8.53	0		1	3	0		10	5	0
				78.0133	9.00153	0						1	3	0
			average	65.6247	29.6017	25.7386		78.5627	42.9365	27.4127		3.8	2.8	1.8		3.44444	2.44444	0.666667
			sem	10.2108	15.2792	15.3424		12.0687	19.0394	14.7255		0.879394	0.827312	0.8		1.11941	0.818384	0.333333
			p value	0.421557	0.588596	0.938492						0.803772	0.764472	0.226221
				0.0656357	0.860392							0.418383	0.396326
					for prism analysis
				time in open arm	EYFP	Off	57.81	13.17	113.56	85.9567	120	119.892	46.0954	75.29	75.29
						On	0.08	0	116.55	12.7381	120	120	0	8.53	8.53
						Off	0	0	109.24	1.48667	92.4241	43.5636	0	0	0
					ChR2	Off	45.3	32.43	51.16	120	119.39	41.33	33.8633	62.2252	72.5355	78.0133
						On	0	0	22.5	120	120	0.47	0	5.06601	18.9796	9.00153
						Off	15.37	0	1.63	120	114.62	0	0	5.76592	0	0
				open arm entry	EYFP	Off	1	4	8	1	1	2	1	3	10
						On	1	0	3	7	1	1	0	4	5
						Off	0	0	1	1	1	3	0	0	0
					ChR2	Off	8	8	5	1	3	3	6	2	1	1
						On	0	8	6	1	1	4	0	2	3	3
						Off	4	8	1	1	2	0	0	2	0	0

## Sheet: Fig S5b
ID	gender	group	test duration (s)	PRE in center (s)	PRE in boundery	PRE D (cm)	PRE V	ST c	ST b	ST D (cm)	ST V	AF c	AF b	AF D (cm)	PRE V after v?
46	m	ChR2	180	14.77	165.23	1944.64	10.95	9.67	170.33	1359.78	8.04	8.8	171.2	1184.58	6.58
82	m	ChR2	180	4.6	175.4	1451.01	8.7	0	180	336.48	1.88	0	180	107.88	0.63
83	m	ChR2	180	1.41	178.59	949.79	5.47	2.18	177.82	1706.47	9.81	1.44	178.56	659.89	3.8
172	m	ChR2	180	3.87	176.19	492.92	2.77	11	169.1	1351.93	8.27	8.53	171.52	492.91	2.74
173	m	ChR2	180	23.46	155.78	716.23	4.14	23.93	156.05	1485.71	8.54	5.82	174.19	503.88	2.9
123	f	ChR2	180	27.23	152.82	1490.23	8.57	33.62	146.43	1716.26	9.86	26.46	153.59	1086.06	6.23
378	m	ChR2	180	12.5703	167.43	1395	7.97821	10.203	169.797	1777.19	10.1043	32.2093	147.791	954.298	5.49551
387	m	ChR2	180	1.53902	178.461	725.27	4.17039	3.24533	176.755	1201.86	6.90422	12.1783	167.822	509.791	2.92798
348	f	ChR2	180	6.18844	173.812	803.671	4.62026	11.1057	168.894	1609.27	9.2498	7.72718	172.273	899.705	5.1644
346	f	ChR2	180	7.89278	172.107	411.19	2.37033	1.80589	178.194	1006.56	5.78676	8.42789	171.572	814.501	4.688
386	m	EYFP	180	9.86923	170.131	930.653	5.27544	14.3371	165.663	1536.78	8.88937	8.80229	171.198	1103.62	6.30117
381	m	EYFP	180	13.3685	166.631	1058.53	6.05249	0.066676	179.933	1587.1	8.99589	25.4702	154.53	940.01	5.41613
344	f	EYFP	180	17.1019	162.898	1184.86	6.85872	13.7682	166.232	1827.85	10.2447	47.6052	132.395	840.607	4.8981
355	f	EYFP	180	88.2764	91.7236	816.95	4.75564	26.8029	153.197	1974.11	11.0644	7.36748	172.633	427.328	2.48805
19	m	EYFP	180	4.5	175.5	1115.69	7.61	3.2	176.8	973.15	7.12	0.37	179.63	417.9	4.39
75	m	EYFP	180	3.5	176.5	1321.3	6.66	20.81	159.19	1257.67	5.44	6.4	173.6	762.97	2.43
137	m	EYFP	180	4.51	175.51	697.59	4.04	27.17	152.88	1694.87	9.71	11.06	168.99	538.37	3.07
138	m	EYFP	180	23.49	156.56	2042.21	11.77	27.27	152.78	1665.51	9.56	32.66	147.4	831.18	4.78
120	f	EYFP	180	34.62	145.38	787.04	4.52	16.53	163.51	1481.11	8.52	18.5	161.54	869.79	4.99
					Fig S5b
					time in center				time in center				Distance traveled				Distance traveled				velocity				velocity
					ChR2				EYFP				ChR2				EYFP				ChR2				EYFP
					Off	On	Off		Off	On	Off		Off	On	Off		Off	On	Off		Off	On	Off		Off	On	Off
					14.77	9.67	8.8		9.86923	14.3371	8.80229		1944.64	1359.78	1184.58		930.653	1536.78	1103.62		10.95	8.04	6.58		5.27544	8.88937	6.30117
					4.6	0	0		13.3685	0.066676	25.4702		1451.01	336.48	107.88		1058.53	1587.1	940.01		8.7	1.88	0.63		6.05249	8.99589	5.41613
					1.41	2.18	1.44		17.1019	13.7682	47.6052		949.79	1706.47	659.89		1184.86	1827.85	840.607		5.47	9.81	3.8		6.85872	10.2447	4.8981
					3.87	11	8.53		88.2764	26.8029	7.36748		492.92	1351.93	492.91		816.95	1974.11	427.328		2.77	8.27	2.74		4.75564	11.0644	2.48805
					23.46	23.93	5.82		4.5	3.2	0.37		716.23	1485.71	503.88		1115.69	973.15	417.9		4.14	8.54	2.9		7.61	7.12	4.39
					27.23	33.62	26.46		3.5	20.81	6.4		1490.23	1716.26	1086.06		1321.3	1257.67	762.97		8.57	9.86	6.23		6.66	5.44	2.43
					12.5703	10.203	32.2093		4.51	27.17	11.06		1395	1777.19	954.298		697.59	1694.87	538.37		7.97821	10.1043	5.49551		4.04	9.71	3.07
					1.53902	3.24533	12.1783		23.49	27.27	32.66		725.27	1201.86	509.791		2042.21	1665.51	831.18		4.17039	6.90422	2.92798		11.77	9.56	4.78
					6.18844	11.1057	7.72718		34.62	16.53	18.5		803.671	1609.27	899.705		787.04	1481.11	869.79		4.62026	9.2498	5.1644		4.52	8.52	4.99
					7.89278	1.80589	8.42789						411.19	1006.56	814.501						2.37033	5.78676	4.688
				average	10.3531	10.676	11.1593		22.1373	16.6617	17.5817		1038	1355.15	721.35		1106.09	1555.35	747.975		5.97392	7.84451	4.11559		6.39359	8.83826	4.30705
				sem	2.86209	3.37256	3.26169		8.93955	3.36117	5.0512		159.114	137.287	103.64		135.105	99.6976	79.0241		0.91228	0.791649	0.585995		0.779708	0.563274	0.450544
				p value	0.206785	0.227101	0.29083						0.751091	0.263364	0.843266						0.733811	0.330516	0.802047
					0.942605	0.919098			0.574387	0.881368			0.148613	0.00169589			0.0165784	9.70318e-06			0.138866	0.00135309			0.021772	1.09277e-05
						for prism analysis
						time in center	ChR2	Off	14.77	4.6	1.41	3.87	23.46	27.23	12.5703	1.53902	6.18844	7.89278
								On	9.67	0	2.18	11	23.93	33.62	10.203	3.24533	11.1057	1.80589
								Off	8.8	0	1.44	8.53	5.82	26.46	32.2093	12.1783	7.72718	8.42789
							EYFP	Off	9.86923	13.3685	17.1019	88.2764	4.5	3.5	4.51	23.49	34.62
								On	14.3371	0.066676	13.7682	26.8029	3.2	20.81	27.17	27.27	16.53
								Off	8.80229	25.4702	47.6052	7.36748	0.37	6.4	11.06	32.66	18.5
						Distance traveled	ChR2	Off	1944.64	1451.01	949.79	492.92	716.23	1490.23	1395	725.27	803.671	411.19
								On	1359.78	336.48	1706.47	1351.93	1485.71	1716.26	1777.19	1201.86	1609.27	1006.56
								Off	1184.58	107.88	659.89	492.91	503.88	1086.06	954.298	509.791	899.705	814.501
							EYFP	Off	930.653	1058.53	1184.86	816.95	1115.69	1321.3	697.59	2042.21	787.04
								On	1536.78	1587.1	1827.85	1974.11	973.15	1257.67	1694.87	1665.51	1481.11
								Off	1103.62	940.01	840.607	427.328	417.9	762.97	538.37	831.18	869.79
						velocity	ChR2	Off	10.95	8.7	5.47	2.77	4.14	8.57	7.97821	4.17039	4.62026	2.37033
								On	8.04	1.88	9.81	8.27	8.54	9.86	10.1043	6.90422	9.2498	5.78676
								Off	6.58	0.63	3.8	2.74	2.9	6.23	5.49551	2.92798	5.1644	4.688
							EYFP	Off	5.27544	6.05249	6.85872	4.75564	7.61	6.66	4.04	11.77	4.52
								On	8.88937	8.99589	10.2447	11.0644	7.12	5.44	9.71	9.56	8.52
								Off	6.30117	5.41613	4.8981	2.48805	4.39	2.43	3.07	4.78	4.99

## Sheet: Fig S5c
ID	gender	group	date of surgery	test duration (s)	ST box	no-ST box	center box	d (cm)	v (cm/s)	frequency		ST box	no-ST box	center box	d (cm)	v (cm/s)	frequency
582	f	EYFP	9/12/17	600	176.465	229.064	194.471	4028.67	6.84767	21		147.799	266.797	185.404	3016.77	5.03024	18			Fig S5c
583	f	EYFP	9/12/17	600	169.532	242.531	187.937	4790.4	8.03049	29		265.797	171.065	163.138	3889.44	6.48174	22				EYFP		ChR2
585	m	EYFP	9/13/17	600	130.532	288.13	181.338	3410.13	5.68297	14		113.199	376.996	109.805	2359.02	3.93131	10				Pre-stimulation	Post-stimulation
587	m	EYFP	9/13/17	600	139.599	218.931	241.47	2986.1	4.97633	14		158.265	218.931	222.804	3052.86	5.08759	14				176.465	147.799	163.465	139.865
594	m	EYFP	9/13/17	600	145.532	272.864	181.604	3392.85	5.6693	13		123.399	163.732	312.869	2184.31	3.64015	7				169.532	265.797	180.532	197.931
575	f	ChR2	9/12/17	600	163.465	242.998	193.537	3876.52	6.47966	22		139.865	316.33	143.805	2979.2	4.96539	12				130.532	113.199	127.265	154.265
577	f	ChR2	9/12/17	600	180.532	213.331	206.137	4372.53	7.29167	23		197.931	176.265	225.804	4190.09	6.98278	25				139.599	158.265	153.798	140.532
573	f	ChR2	9/12/17	600	127.265	263.331	209.404	3527.46	5.88702	15		154.265	280.597	165.138	2546.64	4.24397	15				145.532	123.399	165.065	155.398
586	m	ChR2	9/13/17	600	153.798	299.197	147.005	3153.13	5.25644	11		140.532	304.264	155.204	2286.98	3.81125	9
588	m	ChR2	9/13/17	600	165.065	251.397	183.538	4026.29	6.7098	24		155.398	325.33	119.272	1852.81	3.08771	4
																				average	152.332	161.692	158.025	157.598
					Pre stimulation							Post stimulation								sem	8.837	27.2585	8.80274	10.6028
																				for prism analysis
																				EYFP	Pre-stimulation	176.465	169.532	130.532	139.599	145.532
																					Post-stimulation	147.799	265.797	113.199	158.265	123.399
																				ChR2		163.465	180.532	127.265	153.798	165.065
																						139.865	197.931	154.265	140.532	155.398

[truncated: 8 more sheets: Fig S6a,b,  Fig S7a, Fig S7b, Fig S8b,c, Fig S10a, Fig S10b, Fig S11b, Fig S13b]
